# Supplementary material for: Identification of genes and pathways associated with menopausal status in breast cancer patients using two algorithms
Source: BMC Womens Health. 2024 Jan 2;24:4. doi: 10.1186/s12905-023-02846-7 (PMC10763477; doi:10.1186/s12905-023-02846-7)
Supplement: Supplementary file 1 — Additional file 1: Supplementary Table 1. p-value and fold change of each gene. Supplemetary Table 2. KEGG enrichment of DEGs. Supplemetary Table 3. Molecular funciton enrichement of DEGs. Supplemetary Table 4. Biological process enrichement of DEGs (Top 50). Supplemetary Table 5. Survival and Target Compounds of DEGss. [file 12905_2023_2846_MOESM1_ESM.zip]

Archive with 5 entries (5 files):
- Table S1.xlsx
- Table S2.xlsx
- Table S3.xlsx
- Table S5.xlsx
- Table S4.xlsx
