# Supplementary material for: Identification of genes and pathways associated with menopausal status in breast cancer patients using two algorithms
Source: BMC Womens Health. 2024 Jan 2;24:4. doi: 10.1186/s12905-023-02846-7 (PMC10763477; doi:10.1186/s12905-023-02846-7)
Supplement: Supplementary file 1 — Additional file 1: Supplementary Table 1. p-value and fold change of each gene. Supplemetary Table 2. KEGG enrichment of DEGs. Supplemetary Table 3. Molecular funciton enrichement of DEGs. Supplemetary Table 4. Biological process enrichement of DEGs (Top 50). Supplemetary Table 5. Survival and Target Compounds of DEGss. [file 12905_2023_2846_MOESM1_ESM.zip › Table S1.xlsx]

## Sheet: Sheet1
Supplementary Table 1. p-value and fold change of each gene
	Symbol	MAMA		limma
		p-value	zScore	p-value	Fold Chage
238578_at	TMEM182	0	2.2963	3.47483e-61	4.08819
42361_g_at	CCHCR1	5.22478e-11	2.12292	1.07256e-49	4.10544
244383_at		0	-2.80983	5.44127e-47	-5.73787
243736_at		9.39249e-14	-2.50189	9.04462e-47	-6.57625
224686_x_at	LRRC37A2	9.76996e-15	-2.36156	2.77745e-44	-4.17007
227477_at	ZMYND19	4.38538e-13	2.31173	4.15008e-44	3.41817
37425_g_at	CCHCR1	1.76616e-11	2.35833	2.32913e-43	3.45231
243209_at	KCNQ4	0	2.36308	2.68555e-43	5.26145
243149_at		0	-2.18541	3.22036e-41	-9.2189
238706_at	PAPD4	2.22045e-16	-2.32181	2.15872e-40	-7.82659
239597_at		8.79512e-08	-2.1961	6.23017e-40	-6.9894
242407_at		0	-2.06602	2.99467e-39	-4.25986
238576_at	MOCOS	0	3.69128	1.63008e-38	3.66047
225657_at	NCBP2-AS2	5.94622e-11	2.21197	1.67432e-38	3.28017
242770_at	LOC642236	0	-2.99827	2.12392e-37	-4.8048
240052_at	ITPR1	0	-2.21236	8.09055e-37	-6.12034
31807_at	DDX49	0	2.04669	1.1863e-36	2.41905
215942_s_at	GTSE1	0	2.02162	1.21539e-36	4.53125
218586_at	MRGBP	1.22125e-14	2.33284	1.38504e-36	3.94121
238587_at	UBASH3B	0	2.43406	2.7833e-36	3.95417
239673_at		0	-2.21897	1.27471e-35	-5.54702
227371_at	BAIAP2L1	1.17155e-11	2.08921	2.14778e-35	4.29679
239802_at	SAP30L	0	-3.345	4.35384e-35	-2.19709
242143_at		0	-2.45678	6.08805e-35	-5.85713
32042_at	ENOX2	0	2.668	1.04647e-34	3.65559
238462_at	UBASH3B	0	2.52351	3.8673e-34	5.07906
234788_x_at		0	-2.58555	7.96232e-34	-4.13062
243561_at		0	-2.13124	9.17292e-34	-5.58727
221906_at	TXNRD3 /// TXNRD3NB	6.78621e-10	2.20613	3.72284e-33	3.23135
239886_at		0	-2.25707	6.69179e-33	-3.87352
242787_at		0	2.4548	1.96247e-32	4.97502
225612_s_at	B3GNT5	0	2.14883	2.20742e-32	8.40844
219490_s_at	DCLRE1B	2.68674e-14	2.25843	2.38037e-32	2.0877
229551_x_at	ZNF367	9.00391e-13	2.07253	4.23737e-32	4.96811
218868_at	ACTR3B	0	3.48681	4.53202e-32	5.27452
223492_s_at	LRRFIP1	0	-3.44451	6.28568e-32	-5.46736
209825_s_at	MIR3658 /// UCK2	0	4.17701	8.7034e-32	4.44398
224712_x_at	SMIM7	0	-3.02311	2.22813e-31	-2.79485
220018_at	CBLL1	0	3.01488	2.47572e-31	3.60742
227484_at	SRGAP1	2.22045e-16	-2.68152	3.8973e-31	-4.81757
238712_at		0	-3.36868	1.03346e-30	-5.561
232113_at	AK021804	2.29745e-06	-2.19846	1.95197e-30	-6.19166
239232_at	MSI2	4.44089e-16	-2.24944	2.27373e-30	-5.36647
243584_at		0	-2.36976	2.78536e-30	-5.98229
241472_at	DMXL1	0	-2.32906	5.42867e-30	-4.77318
238595_at		0	-2.13799	6.06568e-30	-5.47339
242769_at		0	-2.75575	6.45212e-30	-3.637
221747_at	TNS1	5.61261e-06	-2.00407	8.39046e-30	-4.14527
230419_at	SOX9-AS1	0	2.9269	2.5444e-29	3.22374
238075_at	CHEK1	0	2.00429	3.02869e-29	4.82929
241102_at		5.13176e-09	-2.13129	3.87673e-29	-4.31701
230356_at	RP13-238F13.5	0	2.47405	5.32664e-29	5.95302
243216_x_at		0	-2.35179	8.80151e-29	-3.68239
60474_at	FERMT1	0	3.62278	9.61572e-29	4.90056
244080_at		0	2.74013	1.68341e-28	4.47889
232202_at	FAM83B	4.44089e-16	2.77914	2.25705e-28	6.26274
223381_at	NUF2	0	2.37714	2.89136e-28	7.54424
242572_at		2.04e-09	-2.04965	3.27248e-28	-4.04559
211452_x_at	LRRFIP1	7.92892e-11	-2.0643	3.58641e-28	-2.34783
211501_s_at	EIF3B	4.44089e-16	2.53735	4.23863e-28	2.88495
222962_s_at	MCM10	0	2.71657	4.39753e-28	5.52249
220184_at	NANOG	0	-2.43131	4.93341e-28	-4.32871
229944_at	OPRK1	0	4.0187	6.58466e-28	3.05728
242403_at		0	-2.13704	8.08746e-28	-5.03152
232726_at		0	-2.54434	8.75301e-28	-5.54113
232092_at	SLC25A51	0	2.77163	8.86535e-28	2.20918
224590_at	XIST	5.17364e-14	-2.45304	1.12039e-27	-6.61863
205393_s_at	CHEK1	0	3.95579	1.51796e-27	4.72208
236982_at		3.10862e-15	2.88299	2.05501e-27	2.62287
222608_s_at	ANLN	0	2.51033	2.31717e-27	7.17818
240666_at		0	-2.08664	2.68995e-27	-4.54925
243709_at	SLC38A9	0	-2.02639	5.61991e-27	-4.26663
244842_x_at		2.89399e-09	-2.4105	6.41573e-27	-2.52939
212452_x_at	KAT6B	2.72274e-08	-2.03737	7.94169e-27	-2.9536
231200_at	LSM14B	4.88498e-15	2.92977	8.93286e-27	4.0538
233037_at		0	-3.29288	1.04831e-26	-4.714
236494_x_at		0	-2.33991	1.07258e-26	-4.73121
232889_at		0	-2.63641	1.43583e-26	-7.07437
238724_at		0	2.13078	2.268e-26	2.17944
244535_at		0	-3.02247	2.48698e-26	-3.49641
223700_at	MND1	0	2.60845	2.87273e-26	5.89707
229865_at	FNDC3B /// LOC101928615	0	2.46182	3e-26	4.631
243834_at	TNRC6A	0	-2.87239	3.55864e-26	-3.28732
241210_at		0	-2.59236	3.80546e-26	-2.77581
59631_at	TXNRD3 /// TXNRD3NB	1.4686e-12	2.80465	6.30395e-26	3.07647
242467_at		0	-2.84258	7.17545e-26	-5.34603
243170_at	AC092620.2	0	-2.02142	1.02784e-25	-4.0149
215397_x_at		3.55271e-14	-2.1184	1.37071e-25	-3.55251
211594_s_at	MRPL9	0	2.2	1.39679e-25	3.03366
232271_at	HNF4G	0	2.61891	2.06328e-25	2.50441
225533_at	PHF19	0	3.14046	2.32374e-25	2.42905
226320_at	ALYREF	0	2.89846	3.17521e-25	4.0363
238969_at	C3orf55	4.92939e-14	2.29156	3.50919e-25	3.36478
222358_x_at		0	-2.30069	4.83056e-25	-2.69147
223038_s_at	FAM60A	0	2.38476	5.47588e-25	4.92694
223784_at	TMEM27	0	3.22343	5.55974e-25	3.64023
239576_at	MTUS1	0	-2.40745	7.10535e-25	-3.81512
207534_at	MAGEB1	2.05141e-06	2.04247	8.97193e-25	2.05194
243039_at		0	-2.24403	1.11826e-24	-3.65482
241457_at		0	-2.64343	1.35225e-24	-7.46757
235786_at		0	-4.47798	1.43457e-24	-6.31179
224467_s_at	PDCD2L	0	3.02782	1.53526e-24	4.53944
233263_at		0	-4.10549	1.56758e-24	-2.91266
228816_at	ATP6AP1L	0	-2.90254	1.58169e-24	-3.22587
226661_at	CDCA2	0	3.46142	1.96708e-24	5.49462
204766_s_at	NUDT1	1.80367e-12	2.45773	2.44416e-24	2.86398
232278_s_at	DEPDC1	0	2.88362	4.33277e-24	5.24611
219650_at	ERCC6L	0	2.31505	5.09371e-24	2.60192
242608_x_at	FAM161B	0	-2.92917	6.57055e-24	-2.75441
227829_at	GYLTL1B	0	2.70614	6.62515e-24	3.48305
230165_at	SGOL2	0	2.2503	9.32946e-24	4.02237
236256_at		0	-3.50435	1.11078e-23	-4.95546
226139_at	CCDC149	0	-2.66869	1.17251e-23	-2.00881
233868_x_at	ADAM33	0	-2.20211	1.19529e-23	-2.85069
222371_at		1.26565e-14	-2.15425	1.64306e-23	-4.9276
225722_at	MIR3658 /// UCK2	0	2.26757	1.75807e-23	2.92665
205394_at	CHEK1	0	3.46406	1.91637e-23	5.24865
228069_at	MTFR2	0	2.15444	1.95338e-23	5.20147
239758_at		0	-3.30679	2.0087e-23	-5.30122
232412_at	FBXL20	6.14397e-13	-2.32613	2.53218e-23	-5.06194
233036_at		1.25686e-11	-2.35447	3.45049e-23	-4.83844
241993_x_at		0	-2.48456	3.52346e-23	-4.39388
241786_at		0	-2.17509	3.63808e-23	-4.56004
240326_at		0	-2.33669	3.6848e-23	-3.80482
209464_at	AURKB	4.41833e-08	2.08321	4.09252e-23	3.47368
228565_at	KIAA1804	0	3.95664	4.21007e-23	6.27803
227620_at	SLC44A1	0	-3.80397	4.36636e-23	-3.47896
229062_at	ARL9	0	2.71892	5.04287e-23	3.14243
242326_at	COL22A1	0	2.46387	5.13499e-23	2.63494
222573_s_at	SAV1	1.1509e-11	2.25429	5.25232e-23	3.50367
239966_at		0	-2.03932	5.34827e-23	-2.92793
242127_at		0	3.28392	5.60245e-23	2.76998
233243_at		0	-2.13578	6.02976e-23	-3.16458
219555_s_at	CENPN	0	2.06809	6.21833e-23	4.39591
242894_at		2.45213e-08	-2.3218	8.64763e-23	-5.68634
235238_at	SHC4	0	2.92583	1.04524e-22	6.93896
236885_at	MEX3A	0	2.45962	1.37103e-22	3.08492
238599_at	IRAK1BP1	0	2.79602	1.57988e-22	3.70057
209572_s_at	EED	3.4545e-11	2.30047	2.41257e-22	3.56324
209447_at	SYNE1	1.42429e-09	-2.22293	2.44143e-22	-3.51132
228751_at	CLK4	0	-2.79094	2.66217e-22	-3.97589
225943_at	NLN	8.88178e-16	2.06767	2.68263e-22	3.30027
225629_s_at	ZBTB4	0	-3.30119	3.63961e-22	-2.76475
244197_x_at		0	-3.21216	3.7651e-22	-5.09575
234981_x_at	CMBL	3.59934e-13	-2.03965	4.27393e-22	-2.0621
232645_at	LOC153684	0	-2.81625	4.51751e-22	-3.45043
235911_at	MFI2	0	2.9616	4.86752e-22	5.33607
223570_at	MCM10	0	3.52293	5.39071e-22	4.633
227074_at	LOC100131564	0	-4.13804	7.88828e-22	-4.83023
236561_at	TGFBR1	0	-2.04518	7.96772e-22	-4.37076
224772_at	NAV1	1.77636e-14	-2.04237	1.10286e-21	-3.74026
219494_at	RAD54B	0	2.80006	1.12193e-21	3.56656
214927_at	ITGBL1	4.32589e-09	-2.39875	1.13629e-21	-5.33866
243218_at		1.14925e-09	-2.30531	1.22181e-21	-3.04051
58696_at	EXOSC4	1.0536e-12	2.51926	2.77764e-21	3.04173
222991_s_at	UBQLN1	0	3.34321	4.07923e-21	3.03991
230122_at	MLLT10	0	2.17504	4.57692e-21	3.44883
243945_at	TRIM2	0	2.20392	4.86822e-21	2.25203
238008_at	PRR18	3.90246e-11	2.47378	5.11321e-21	2.11818
212563_at	BOP1 /// MIR7112	9.17764e-11	2.16466	5.76898e-21	3.75779
232991_at		1.82617e-06	-2.15385	5.81592e-21	-3.62458
213247_at	SVEP1	1.70686e-08	-2.12484	6.04635e-21	-4.28473
223491_at	COMMD2	0	3.09143	8.09932e-21	6.044
224753_at	CDCA5	0	2.41221	8.7763e-21	4.32184
235662_at		0	-2.36595	9.33047e-21	-2.842
215383_x_at	SPG21	0	-2.19222	1.02089e-20	-2.19701
243750_x_at	FAM207A	0	2.00391	1.1391e-20	2.17944
220898_at		1.86517e-14	-2.26134	1.21427e-20	-4.1922
242532_at		0	-2.70178	1.23808e-20	-3.67459
222767_s_at	C12orf49	4.44089e-15	2.20331	1.43731e-20	2.02096
242737_at		3.01981e-14	-2.21656	1.50027e-20	-3.69498
244845_at		0	-3.21802	1.51934e-20	-4.74105
215214_at	IGLC1 /// IGLV3-25 /// IGLV3-25	0	2.46932	1.63584e-20	5.5121
236007_at	AKAP10	0	-3.63306	1.83865e-20	-4.84498
223723_at	MFI2	2.35094e-11	2.40586	2.43201e-20	3.66696
228956_at	UGT8	0	4.21624	3.4144e-20	6.80366
225356_at	SFT2D2	0	4.35986	3.64981e-20	3.23518
229927_at	LEMD1	0	3.70746	4.09406e-20	4.15041
205007_s_at	CIB2	0	2.36836	4.41252e-20	2.05927
218719_s_at	GINS3	9.04921e-12	2.2736	4.49373e-20	2.27405
216323_x_at	TUBA3C /// TUBA3D	0	3.02638	4.51428e-20	2.58668
244474_at		0	-3.16696	6.12548e-20	-3.92233
228281_at	DDIAS	0	2.12431	7.05784e-20	3.8073
223454_at	CXCL16	0	2.60047	7.32693e-20	3.77709
228931_at	COQ4	9.35984e-10	2.01249	7.33596e-20	3.6286
230538_at	SHC4	0	2.71136	7.78325e-20	5.67174
222504_s_at	EMC8	0	3.82445	7.86342e-20	2.43221
213089_at	LOC100272216	1.37201e-11	-2.15994	8.26122e-20	-4.77225
239285_at		0	-2.81192	8.36051e-20	-3.75566
240382_at	LOC101928076	1.72469e-11	2.19027	8.42217e-20	2.81939
235693_at		0	-2.5211	9.84764e-20	-6.37655
238736_at	REV3L	0	-3.47187	1.09109e-19	-3.76338
235939_at	RP1-228H13.5	8.39107e-13	2.55191	1.17831e-19	3.18792
55081_at	MICALL1	0	2.33712	1.34676e-19	3.97469
239224_at	FBXL20	4.44089e-16	-2.0351	1.35787e-19	-2.22495
224516_s_at	CXXC5	0	-2.94774	1.43917e-19	-5.37939
228530_at	MZT1	0	3.01366	1.56291e-19	3.561
210943_s_at	LYST	1.4509e-09	-2.41554	1.74774e-19	-2.74136
224521_s_at	CCDC77	0	2.53745	1.78775e-19	3.45758
226606_s_at	MTG2	0	2.98284	1.87976e-19	2.87983
41037_at	TEAD4	0	2.12022	1.94269e-19	3.3689
234758_at		0	-2.14593	2.11697e-19	-3.10338
239735_at		8.05356e-13	-2.00296	2.57325e-19	-4.43831
222396_at	HN1	0	4.23497	2.64498e-19	3.8392
223989_s_at	REXO2	1.28564e-13	2.21334	2.66692e-19	2.363
226137_at	ZFHX3	0	-4.18175	3.25979e-19	-3.33763
223735_at	ARL6	0	2.71586	3.26588e-19	2.63159
229849_at	WIPF3	0	2.4944	3.39336e-19	4.23763
241412_at	BTC	1.33227e-15	2.45405	3.5534e-19	3.76704
230876_at	ZNF883	0	3.31654	3.68112e-19	4.58181
235841_at		0	-2.71726	4.02543e-19	-3.54893
229206_at		0	-2.44781	4.45529e-19	-3.14656
215032_at	RREB1	0	-2.74364	4.47101e-19	-2.53406
225369_at	ESAM	0	-2.12091	4.58366e-19	-2.37304
49452_at	ACACB	0	-2.11829	4.87281e-19	-6.4166
242021_at	XBP1	8.67183e-10	-2.18697	4.92779e-19	-5.00833
209481_at	SNRK	9.32134e-10	-2.04421	5.65685e-19	-2.38365
210567_s_at	SKP2	0	3.16416	6.73805e-19	3.4855
230720_at	RNF182	4.24105e-14	2.57305	7.23178e-19	5.24994
204023_at	RFC4	0	2.44669	1.40235e-18	3.56527
223486_at	GTPBP8	0	2.00583	1.44922e-18	4.05565
219031_s_at	NIP7	0	2.96586	1.5405e-18	4.16401
235444_at	FOXP1	0	-2.64906	1.5544e-18	-4.00115
229097_at	DIAPH3	0	4.02554	2.10654e-18	4.37297
215729_s_at	VGLL1	0	2.44634	2.16503e-18	7.73492
236923_x_at		2.22045e-16	-2.24625	2.2349e-18	-2.62615
222510_s_at	MKRN2	5.14339e-09	2.10916	2.44538e-18	2.02305
233690_at		0	-2.7387	2.86413e-18	-3.93223
225093_at	UTRN	0	-4.04839	3.06627e-18	-3.37543
204603_at	EXO1	1.82414e-11	2.50162	3.36593e-18	3.30834
33304_at	ISG20	0	2.81061	3.42716e-18	3.2049
233435_at		0	-2.0641	3.79785e-18	-2.29142
243469_at		0	-2.26231	4.46965e-18	-3.46885
201037_at	PFKP	0	2.99949	4.46965e-18	3.78168
214240_at	GAL	1.98797e-08	2.05135	4.57443e-18	4.19844
221436_s_at	CDCA3	0	4.05677	5.89547e-18	3.71239
209070_s_at	RGS5	3.3819e-05	-2.15193	6.2274e-18	-5.50804
213858_at	ZNF250	1.48326e-13	2.6918	7.08026e-18	2.07209
239748_x_at	OCIAD1	7.32747e-15	-2.04474	7.29433e-18	-2.79848
222740_at	ATAD2	0	2.0156	7.46425e-18	4.44392
232500_at	RALGAPA2	0	-2.95735	8.42428e-18	-3.88544
242055_at	PSMG4	0	-3.67119	8.7411e-18	-3.59021
221928_at	ACACB	3.22445e-08	-2.11151	8.95903e-18	-3.18572
215172_at	PTPN20B	4.74158e-11	2.63933	8.98778e-18	4.45324
243754_at	CTA-384D8.35	0	3.45212	1.00617e-17	4.03436
229218_at	COL1A2	0	-2.46403	1.1899e-17	-6.37505
216187_x_at		2.2915e-13	-2.01987	1.29651e-17	-3.10554
231517_at	ZYG11A	0	2.29026	1.31982e-17	3.47837
238771_at		0	-2.9386	1.32077e-17	-2.53129
209126_x_at	KRT6B	4.68514e-14	2.89759	1.3753e-17	3.28667
232277_at	SLC28A3	0	2.77869	1.41434e-17	5.32687
226308_at	HAUS8	0	2.11933	1.79625e-17	2.2085
231423_s_at	ANKRD16	2.21378e-13	2.45985	1.90294e-17	2.75023
228707_at	CLDN23	1.50902e-12	2.09447	1.94319e-17	3.81805
227249_at	NDE1	0	3.36661	2.01859e-17	4.12638
231207_at		0	-2.35747	2.24901e-17	-4.58151
203696_s_at	RFC2	0	2.47851	2.58907e-17	3.39695
223581_at	ZNF577	0	-2.97979	2.63761e-17	-2.39703
225482_at	KIF1A	7.23865e-14	2.49459	2.6422e-17	2.28179
226466_s_at	FAM58A	0	2.50136	2.84037e-17	2.20068
224923_at	TTC7A	9.76996e-15	2.30868	3.0361e-17	2.13935
242826_at		0	2.82907	3.10981e-17	3.31815
206999_at	IL12RB2	0	2.25096	3.44149e-17	3.09813
229593_at	H2AFY	4.44089e-16	-2.27565	3.58542e-17	-2.4311
235513_at		3.10875e-10	-2.14852	3.72823e-17	-2.36868
235965_at		0	2.96839	4.1496e-17	2.85113
235683_at	SESN3	0	2.58901	4.27356e-17	3.80826
218447_at	CMC2	0	2.78688	4.29174e-17	3.40067
220651_s_at	MCM10	0	3.08773	5.29891e-17	5.24362
236229_at		6.43929e-15	-2.384	5.38502e-17	-4.74391
217640_x_at	SKA1	0	2.96585	6.11923e-17	2.43995
242727_at	ARL5B	0	3.37084	6.40316e-17	3.24406
227916_x_at	EXOSC3	0	2.12301	6.41291e-17	2.84818
223490_s_at	EXOSC3	0	3.07305	6.54623e-17	3.20686
224913_s_at	TIMM50	2.22045e-16	2.65113	6.73608e-17	3.68431
208002_s_at	ACOT7	8.15298e-10	2.27185	6.83867e-17	2.86637
235736_at	SMKR1	2.4647e-14	2.1411	8.12214e-17	4.43444
202379_s_at	NKTR	0	-2.69741	8.34722e-17	-2.69539
230296_at	C16orf52 /// LOC101930115 /// VWA3A	0	-3.18756	8.45875e-17	-2.82509
222242_s_at	KLK5	2.22045e-15	2.38236	9.26236e-17	4.83904
221529_s_at	PLVAP	0	-3.32715	9.80876e-17	-3.16386
222288_at		2.5837e-10	-2.19543	1.05565e-16	-5.19806
238015_at	C4orf46	0	2.80524	1.27177e-16	3.53786
214077_x_at	MEIS3P1	1.72238e-09	-2.2745	1.46624e-16	-3.78231
224497_x_at	HSD17B14	0	-2.19714	1.47086e-16	-2.00834
206935_at	PCDH8	0	2.08829	1.53853e-16	3.96065
204928_s_at	SLC10A3	0	4.03058	1.66029e-16	2.96494
235651_at	TTC22	2.03624e-06	2.0032	1.69623e-16	4.43064
219686_at	STK32B	0	-2.01153	1.73727e-16	-3.72039
222946_s_at	AUNIP	0	2.75392	1.80838e-16	2.10797
233203_at	ROPN1	0	3.32788	1.96828e-16	4.31522
213843_x_at	SLC6A8	0	2.37784	1.98896e-16	3.07893
243904_at	STXBP5	0	-2.50863	2.09131e-16	-3.08466
221920_s_at	SLC25A37	4.27552e-06	2.00488	2.11067e-16	4.40478
219682_s_at	TBX3	0	-2.36536	2.53844e-16	-5.10815
219080_s_at	CTPS2	3.76095e-08	2.043	2.5695e-16	2.75509
239973_at		0	3.61445	2.71373e-16	3.62014
209449_at	LSM2	2.04923e-11	2.19824	2.80826e-16	3.68073
238774_at		3.8014e-13	-2.38921	3.04663e-16	-4.87909
221899_at	N4BP2L2	2.2556e-11	-2.29851	3.05117e-16	-3.64582
228370_at	IPW /// LOC101930404 /// PWARSN /// SNORD107 /// SNORD115-13 /// SNORD115-26 /// SNORD115-7 /// SNORD116-22 /// SNORD116-28 /// SNORD116-4	0	-2.45149	3.20816e-16	-4.81575
235053_at		0	-2.94066	3.71585e-16	-3.4316
238429_at	TMEM71	0	4.05842	4.22413e-16	3.80736
219306_at	KIF15	2.13687e-10	2.2977	4.2808e-16	4.76355
244747_at	NPNT	0	-2.86092	4.76146e-16	-3.07025
242490_at		4.01851e-07	-2.13847	4.76146e-16	-3.07388
200618_at	LASP1	3.79696e-14	-2.17173	5.98901e-16	-2.27833
242491_at		5.21805e-13	-2.09777	7.15355e-16	-2.84793
219510_at	POLQ	0	2.13842	7.32307e-16	2.68722
202235_at	SLC16A1	0	2.76326	7.85069e-16	3.35011
223687_s_at	LY6K	0	3.32506	8.15927e-16	5.44655
223743_s_at	MRPL4	0	2.03803	9.26931e-16	3.83576
203222_s_at	TLE1	7.08993e-11	2.19587	9.37112e-16	3.31584
218952_at	PCSK1N	4.44089e-15	2.64261	1.063e-15	2.4892
213488_at	SNED1	3.00745e-10	-2.29289	1.30605e-15	-2.72956
225836_s_at	RHNO1	0	2.98559	1.38157e-15	3.02891
222443_s_at	RBM8A	2.66676e-13	2.05169	1.42574e-15	2.4522
231534_at	CDK1	0	2.59464	1.47809e-15	2.42879
213456_at	SOSTDC1	0	3.30419	1.51651e-15	5.57947
238783_at	TMEM161B	0	-2.17298	1.60331e-15	-2.11093
219654_at	PTPLA	0	3.66427	1.65103e-15	4.28009
222364_at	SLC44A1	2.47776e-09	-2.06793	1.76695e-15	-2.41426
219000_s_at	DSCC1	0	2.5537	2.09978e-15	2.76208
220625_s_at	ELF5	0	3.36463	2.13997e-15	7.65644
205476_at	CCL20	0	3.29648	2.30725e-15	3.72726
232568_at	MGC24103	0	-3.27288	2.31717e-15	-4.0057
214974_x_at	CXCL5	0	3.57175	2.33534e-15	4.96646
231723_at	SNX12	0	3.95688	2.70703e-15	2.10123
202409_at	IGF2 /// INS-IGF2	7.25284e-09	-2.39366	2.75427e-15	-5.1736
219440_at	RAI2	0	-3.19123	2.80095e-15	-3.90814
211042_x_at	MCAM /// MIR6756	0	2.20189	2.87443e-15	2.65165
227376_at	GLI3	0	-2.43004	2.8777e-15	-2.99105
201791_s_at	DHCR7	4.44089e-16	2.03099	2.99811e-15	3.61379
223861_at	HORMAD1	0	2.69159	3.44821e-15	5.98139
220295_x_at	DEPDC1	0	2.66303	3.99561e-15	3.6421
232597_x_at	SCAF11	0	-2.21363	4.31212e-15	-3.28145
226488_at	RCCD1	0	3.56005	4.69414e-15	2.36356
235191_at	LINC00662	0	3.00592	4.90944e-15	2.37662
210559_s_at	CDK1	1.13243e-14	2.72521	5.30735e-15	5.04422
221185_s_at	IQCG	0	2.92901	5.94491e-15	4.08894
212236_x_at	JUP /// KRT17	0	3.33654	5.98262e-15	5.3915
225687_at	FAM83D	0	2.82697	6.28961e-15	5.70675
204767_s_at	FEN1	0	3.69547	6.4146e-15	3.35179
204825_at	MELK	0	3.09966	6.43348e-15	5.86761
213582_at	ATP11A	6.77236e-14	2.21522	7.49951e-15	2.46639
243817_at		0	-2.03377	7.60581e-15	-2.26895
218796_at	FERMT1	0	2.79662	7.97757e-15	3.59006
238295_at	TEFM	0	-2.19758	8.52821e-15	-4.77731
243008_at	RHEB	0	-2.65675	9.7745e-15	-2.79623
208799_at	PSMB5	8.1174e-10	2.17139	1.07876e-14	2.75605
215310_at	APC	2.24265e-14	-2.73003	1.17478e-14	-2.00586
221520_s_at	CDCA8	0	2.96732	1.41613e-14	4.4491
205217_at	TIMM8A	2.55689e-11	2.53133	1.66542e-14	2.63303
216503_s_at	MLLT10	0	2.30253	1.83314e-14	2.75644
232298_at	MBNL1-AS1	9.27924e-13	2.47196	2.02037e-14	2.65153
222989_s_at	UBQLN1	0	2.42342	2.22259e-14	2.80999
219225_at	PGBD5	1.12709e-09	2.07395	2.25146e-14	4.72878
221221_s_at	KLHL3	0	-3.09838	2.44795e-14	-2.82443
233313_at		3.34613e-07	-2.09667	2.5182e-14	-3.59952
242362_at		0	-2.4712	2.90826e-14	-4.07484
211986_at	AHNAK	1.86531e-11	-2.0668	3.02865e-14	-2.4793
243046_at		6.73928e-12	-2.47331	3.15935e-14	-3.64983
221904_at	FAM131A	0	2.45351	3.18286e-14	2.12239
218499_at	MST4	0	2.96067	3.19154e-14	5.08574
218219_s_at	LANCL2	1.90181e-08	2.0088	3.36187e-14	2.48902
228122_at	CCDC66	0	-2.37738	3.49066e-14	-2.25542
205225_at	ESR1	1.77636e-15	-2.29178	3.75317e-14	-9.55146
213519_s_at	LAMA2	1.88256e-07	-2.30343	4.09155e-14	-2.86251
1569181_x_at		0	-2.69428	4.51304e-14	-3.77153
1568633_a_at	LOC101927809	0	2.97193	4.66639e-14	2.37182
226355_at	POC1A	1.95399e-14	2.06256	4.67152e-14	2.55784
240141_at		0	-3.28534	4.69208e-14	-4.85502
211080_s_at	NEK2	0	2.74727	4.82382e-14	3.64841
204855_at	SERPINB5	0	4.02605	4.99657e-14	6.68393
201508_at	IGFBP4	2.04281e-14	-2.3627	5.48069e-14	-4.13969
218774_at	DCPS	0	2.29804	5.8548e-14	3.22148
223101_s_at	ARPC5L	0	2.49451	6.23232e-14	2.44019
210115_at	RPL39L	0	4.10727	6.57202e-14	3.13983
205157_s_at	JUP /// KRT17	0	3.70826	6.71417e-14	5.85853
210027_s_at	APEX1	0	2.04611	7.33384e-14	2.1548
205481_at	ADORA1	4.44089e-16	3.05064	7.46522e-14	2.43339
203664_s_at	POLR2D	0	2.78641	7.83625e-14	2.43546
233970_s_at	TRMT6	0	2.70956	7.98822e-14	3.03419
209053_s_at	WHSC1	2.01665e-11	2.40003	8.12295e-14	3.37032
236180_at		7.55581e-10	2.51871	8.46896e-14	2.37278
223307_at	CDCA3	0	3.94734	8.57703e-14	4.16153
209916_at	DHTKD1	5.17364e-14	2.2403	9.68932e-14	5.70092
214552_s_at	RABEP1	2.22045e-16	-2.79459	1.07048e-13	-2.61438
231967_at	PHF20L1	0	2.05014	1.20702e-13	3.04593
219420_s_at	COA7	0	2.56526	1.24263e-13	2.32463
233276_at		0	-2.25882	1.33127e-13	-3.61928
223802_s_at	RBBP6	0	-2.1357	1.40343e-13	-2.37233
225239_at	MIR612 /// NEAT1	0	-2.12669	1.51803e-13	-4.36065
219373_at	DPM3	5.08968e-10	2.1633	1.5314e-13	3.08991
219653_at	LSM14B	0	2.37371	1.72594e-13	2.27877
225240_s_at	MSI2	0	-2.78265	1.76416e-13	-4.22669
226028_at	ROBO4	0	-2.61287	1.81982e-13	-2.51435
229167_at	PURA	0	-3.32835	1.8324e-13	-2.13265
237493_at	IL22RA2	6.05516e-13	3.0006	1.88908e-13	2.24648
239892_at		9.33698e-13	-2.04184	1.93713e-13	-2.64313
212494_at	TENC1	0	-3.50919	2.01015e-13	-2.29324
242275_at		8.06466e-13	-2.03865	2.12156e-13	-2.50013
220941_s_at	C21orf91	0	2.51079	2.19989e-13	2.98839
211519_s_at	KIF2C	0	3.47312	2.23023e-13	2.53364
227663_at		0	-2.27685	2.50154e-13	-4.87892
221489_s_at	SPRY4	5.69897e-09	-2.08265	2.64659e-13	-2.60568
232344_at		0	-4.10957	2.69547e-13	-3.24073
33323_r_at	SFN	0	3.04397	2.72453e-13	4.98679
212330_at	TFDP1	0	3.03315	2.82082e-13	2.76439
241851_x_at	LOC100130429	1.33227e-15	-2.49673	2.82305e-13	-2.87836
241233_x_at	ANKRD20A11P	0	-2.84368	3.29736e-13	-2.1522
223308_s_at	WDR5	0	2.10606	3.41565e-13	2.25524
232800_at		1.80522e-13	-2.50163	3.46648e-13	-2.18672
212865_s_at	COL14A1	4.57417e-09	-2.1321	3.63438e-13	-5.72167
225207_at	PDK4	3.19757e-10	-2.226	3.85174e-13	-5.51688
213523_at	CCNE1	0	3.51718	3.98848e-13	3.02012
220624_s_at	ELF5	0	3.34017	4.03818e-13	3.8309
229521_at	CCDC71L	4.23417e-12	2.09339	4.10081e-13	2.80143
239381_at	KLK7	4.66294e-15	2.32085	4.37705e-13	4.32145
223225_s_at	SEH1L	0	3.27168	4.52443e-13	2.63978
223186_at	TMEM189 /// TMEM189-UBE2V1 /// UBE2V1	4.94893e-12	2.15308	4.66951e-13	2.36224
222891_s_at	BCL11A	0	3.68048	4.88468e-13	5.55052
218336_at	PFDN2	0	2.9163	5.18238e-13	2.04706
204238_s_at	DNPH1	0	2.15578	5.51907e-13	3.92304
223532_at	ANKRD39	3.48019e-10	2.17127	5.83498e-13	2.02715
204768_s_at	FEN1	0	2.53226	6.29551e-13	3.29252
219258_at	TIPIN	5.72875e-14	2.2983	6.30435e-13	3.58524
205569_at	LAMP3	4.57412e-14	2.67575	6.3089e-13	5.61295
205349_at	GNA15	0	2.31337	6.63304e-13	3.06799
209270_at	LAMB3	0	2.78141	7.05407e-13	3.1917
221591_s_at	FAM64A	0	2.7362	7.30175e-13	2.57975
221526_x_at	PARD3	0	2.19395	7.54505e-13	2.53475
220703_at	IDI2-AS1	0	2.66118	8.18353e-13	2.27844
225737_s_at	FBXO22	0	3.38224	9.27689e-13	2.27351
205572_at	ANGPT2	0	-4.44636	9.53521e-13	-2.5588
238243_at		0	-3.59346	1.0782e-12	-3.36056
207741_x_at	TPSAB1	0	-2.81238	1.22729e-12	-2.89505
229341_at	TFCP2L1	0	3.0587	1.28992e-12	2.69452
229325_at	ZZZ3	0	-2.50687	1.33617e-12	-2.21301
218353_at	RGS5	3.27827e-12	-2.86731	1.34843e-12	-4.95287
223488_s_at	GNB4	0	2.14184	1.6815e-12	2.19509
212662_at	PVR	3.39728e-14	2.05166	1.80879e-12	2.46284
232773_at		0	-3.94183	1.82825e-12	-2.83241
240170_at		8.99303e-12	-2.25983	1.92347e-12	-3.11369
203214_x_at	CDK1	3.79474e-13	2.06608	1.99019e-12	4.11988
221586_s_at	E2F5	0	2.00681	2.04011e-12	2.97046
224407_s_at	MST4	0	2.49636	2.12382e-12	3.1161
240135_x_at		4.60076e-13	-2.14137	2.1617e-12	-2.5308
200916_at	TAGLN2	2.22045e-16	2.12635	2.4336e-12	3.11894
232898_at	DAB2	8.88178e-16	-2.62161	2.47923e-12	-3.89761
227554_at	MAGI2-AS3	2.42001e-10	-2.01404	2.71904e-12	-2.73299
230746_s_at		8.07498e-10	-2.01491	2.7231e-12	-5.20501
220030_at	STYK1	0	2.52522	2.76964e-12	3.99945
211228_s_at	RAD17	6.18831e-09	-2.25516	2.8171e-12	-2.35019
204060_s_at	PRKX /// PRKY	0	2.82303	2.8399e-12	3.38707
219869_s_at	SLC39A8	0	2.15538	2.9517e-12	3.62356
227052_at	SMIM14	0	-3.34797	2.99483e-12	-2.78936
226842_at	FBXL20	0	-2.65982	3.13393e-12	-3.12542
221834_at	LOC100507577 /// LONP2	0	-3.6694	3.18287e-12	-3.85739
218350_s_at	GMNN	1.74971e-12	2.1165	3.18352e-12	3.95005
205683_x_at	TPSAB1	0	-2.77493	3.38194e-12	-3.73433
214051_at	TMSB15A /// TMSB15B	0	3.23265	3.48173e-12	3.59755
209990_s_at	GABBR2	2.55862e-12	2.44708	3.56532e-12	4.3657
205309_at	SMPDL3B	0	3.35099	3.57095e-12	2.31986
238965_at	AP001062.7 /// C21orf2	1.86717e-12	2.11848	3.71191e-12	2.05812
217827_s_at	SPG21	1.68754e-14	2.53908	3.7419e-12	2.27647
204589_at	NUAK1	0	-3.53729	4.03512e-12	-2.84607
215984_s_at	ARFRP1	3.19127e-11	2.06121	4.25147e-12	2.22102
214814_at	YTHDC1	5.70655e-14	-3.05602	4.28495e-12	-2.90527
231535_x_at	ROPN1	0	2.80508	4.39905e-12	5.43413
226362_at	RP11-846E15.2	0	-2.64021	4.4075e-12	-2.83775
229264_at		0	2.19723	4.57377e-12	2.28683
223350_x_at	LIN7C	1.46549e-14	2.12205	4.62357e-12	3.88581
203702_s_at	TTLL4	4.75919e-09	2.00495	4.80473e-12	2.71846
221854_at	PKP1	0	3.15887	4.94596e-12	3.53676
223738_s_at	PGM2	5.77316e-15	2.54145	5.44176e-12	3.11549
204709_s_at	KIF23	0	3.44532	5.54442e-12	3.67715
201294_s_at	WSB1	2.22045e-16	-2.02631	5.68554e-12	-2.92312
224428_s_at	CDCA7	0	3.13348	6.20133e-12	5.19885
219415_at	TTYH1	0	2.18279	6.2164e-12	3.28721
223949_at	TMPRSS3	0	2.83095	6.26869e-12	4.43289
225100_at	FBXO45	0	2.60617	6.52034e-12	2.48196
201924_at	AFF1	0	-2.18375	7.01802e-12	-2.11682
214649_s_at	MTMR2	2.22045e-16	2.62524	7.24891e-12	2.10066
33322_i_at	SFN	0	3.2074	7.44586e-12	4.3541
209709_s_at	HMMR	8.57092e-14	3.03225	7.50411e-12	3.71995
221814_at	GPR124	4.99616e-07	-2.15871	8.41382e-12	-2.60944
242233_at		5.11369e-12	-2.23958	8.44013e-12	-3.43485
241392_at	TMEM39A	0	-2.29412	8.54018e-12	-2.30484
210854_x_at	SLC6A8	0	2.88215	8.8092e-12	2.82537
214505_s_at	FHL1	0	-2.01519	8.85686e-12	-3.98744
235452_at		0	-3.23982	9.38586e-12	-2.80529
209279_s_at	NSDHL	0	4.10568	9.48078e-12	2.79825
207717_s_at	PKP2	4.0728e-05	2.09131	9.57741e-12	4.05146
203980_at	FABP4	2.33591e-13	-2.33358	9.77348e-12	-7.05714
1053_at	RFC2	0	2.73786	9.95202e-12	2.70372
215318_at	MINOS1P1	4.9495e-09	-2.40177	1.02325e-11	-3.0496
226996_at	LCLAT1	0	2.34403	1.05078e-11	3.12803
223544_at	TMEM79	0	2.16964	1.05799e-11	2.28281
214697_s_at	PTBP3	0	3.46891	1.08133e-11	2.40165
234785_at		0	-2.26552	1.1163e-11	-3.11938
220658_s_at	ARNTL2	0	3.20276	1.11633e-11	3.18849
211002_s_at	TRIM29	0	3.99489	1.16566e-11	2.06063
231316_at		0	-2.67057	1.19281e-11	-2.35985
223437_at	PPARA	0	2.52429	1.30712e-11	2.77271
225656_at	EFHC1	0	-3.45155	1.31997e-11	-4.3231
241355_at	HR	0	2.34725	1.39751e-11	2.99662
226803_at	CHMP4C	0	3.6605	1.41939e-11	5.69591
231958_at	TAMM41	4.03078e-12	-2.3012	1.4267e-11	-2.13491
226246_at	KCTD1	0	2.91719	1.52388e-11	2.40894
227227_at		0	-2.71128	1.54564e-11	-2.87451
218001_at	MRPS2	3.4348e-08	2.03503	1.58115e-11	2.63862
234989_at	MIR612 /// NEAT1	0	-2.02856	1.60414e-11	-5.63855
210092_at	MAGOH /// MAGOHB	1.96954e-13	2.21963	1.64134e-11	2.69176
221196_x_at	BRCC3	0	2.5333	1.69856e-11	2.69645
227042_at	YDJC	0	2.8079	1.87535e-11	2.24667
242738_s_at	ZFHX3	0	-2.05187	1.94297e-11	-2.3645
218229_s_at	POGK	0	2.29046	1.94704e-11	2.45949
230906_at	GALNT10	0	-2.38072	1.94828e-11	-2.69934
223204_at	FAM198B	0	-2.843	1.98914e-11	-5.24296
221547_at	PRPF18	0	2.95643	2.04498e-11	3.35923
222036_s_at	MCM4	0	2.27875	2.08537e-11	2.44322
205122_at	MSANTD3-TMEFF1 /// TMEFF1	0	2.10737	2.09423e-11	3.90844
220603_s_at	MCTP2	0	3.27266	2.11634e-11	2.64352
220724_at	CWH43	1.14576e-09	2.283	2.22153e-11	2.2833
218772_x_at	TMEM38B	0	2.66583	2.26707e-11	2.7428
204823_at	NAV3	5.80185e-11	-2.48697	2.33277e-11	-3.82072
203820_s_at	IGF2BP3	1.9984e-15	3.0274	2.43263e-11	4.27141
229150_at		0	-2.75973	2.48243e-11	-5.19999
215470_at	GTF2H2B	0	-2.63459	2.50367e-11	-3.6824
219311_at	CEP76	0	2.89805	2.52653e-11	2.19957
214431_at	GMPS	0	2.39881	2.62651e-11	2.78898
219148_at	PBK	1.1704e-12	2.47941	2.62745e-11	4.96728
205548_s_at	BTG3	0	2.51949	2.67784e-11	4.4931
219615_s_at	KCNK5	1.91094e-06	2.16986	2.72512e-11	2.84142
213680_at	KRT6B	0	3.14999	2.94653e-11	7.65883
204268_at	S100A2	0	3.45247	3.07461e-11	4.77263
205661_s_at	FLAD1	4.39202e-09	2.34343	3.11688e-11	2.61474
224204_x_at	ARNTL2	0	2.66592	3.19541e-11	2.51714
235803_at		1.53549e-08	-2.42834	3.29202e-11	-5.22015
209642_at	BUB1	6.63913e-14	2.7151	3.31463e-11	4.66467
201710_at	MYBL2	0	3.22211	3.31625e-11	2.49618
226021_at	RDH10	0	2.36014	3.33093e-11	5.11337
210215_at	TFR2	2.22045e-16	2.66238	3.42663e-11	2.7326
227048_at	LAMA1	0	2.72718	3.94642e-11	2.26361
224699_s_at	ESYT2	0	2.43267	4.00887e-11	3.32048
227780_s_at	ECSCR	0	-2.72346	4.25866e-11	-2.09938
206023_at	NMU	0	4.18862	4.36132e-11	3.73096
206173_x_at	GABPB1	2.00167e-11	2.05869	4.3753e-11	2.02562
213134_x_at	BTG3	0	2.91055	4.57926e-11	4.00715
230250_at	PTPRB	0	-2.23911	4.74973e-11	-3.47297
228969_at	AGR2	0	-2.42264	5.03019e-11	-5.02517
239660_at	RALGAPA2	0	-4.29642	5.27389e-11	-3.23092
233712_at	LOC101060181 /// LOC101928574 /// ZNF44	0	-2.33284	5.39998e-11	-2.0619
208358_s_at	UGT8	0	4.24544	5.42072e-11	3.17064
205167_s_at	CDC25C	1.02141e-12	2.16509	5.45813e-11	2.11075
212099_at	RHOB	0	-3.11725	5.46653e-11	-5.17499
213236_at	SASH1	0	-3.31766	5.47221e-11	-2.73832
205487_s_at	VGLL1	0	3.08882	6.03641e-11	2.77023
226197_at	AR	0	-3.83413	6.11674e-11	-4.73135
205363_at	BBOX1	0	3.47546	6.51284e-11	4.74049
219867_at	CHODL	0	3.48416	6.62851e-11	3.20448
218726_at	HJURP	0	2.83703	8.48038e-11	2.28825
204061_at	PRKX	0	2.94712	8.90601e-11	4.21273
229962_at	LRRC37A3	2.19997e-10	-2.13764	1.02878e-10	-2.54305
212680_x_at	PPP1R14B	0	3.60829	1.03127e-10	2.63566
220177_s_at	TMPRSS3	0	2.49317	1.05058e-10	4.71525
223494_at	MGEA5	0	-2.08232	1.07299e-10	-3.56546
205229_s_at	COCH	6.12932e-11	2.07854	1.10059e-10	4.273
218904_s_at	C9orf40	0	3.89531	1.20816e-10	2.04038
223948_s_at	TMPRSS3	0	3.47174	1.27444e-10	2.62116
212764_at	LOC100996668 /// ZEB1	4.44089e-16	-2.96478	1.29742e-10	-4.14318
218355_at	KIF4A	1.52482e-11	2.21004	1.31136e-10	3.04226
242564_at		4.59723e-11	-2.33491	1.41483e-10	-2.84466
209047_at	AQP1	3.52033e-08	-2.31354	1.4721e-10	-4.04389
236078_at	TLDC1	0	2.51654	1.47891e-10	2.43411
209792_s_at	KLK10	2.08278e-13	2.37103	1.50478e-10	4.16477
213106_at	ATP8A1	1.98375e-12	-2.38348	1.60864e-10	-2.70912
209212_s_at	KLF5	8.65974e-15	2.25628	1.66344e-10	3.44229
226817_at	DSC2	0	4.33134	1.68996e-10	4.8786
217023_x_at	TPSAB1 /// TPSB2	0	-2.19315	1.75595e-10	-2.50701
225868_at	TRIM47	0	2.7697	1.86749e-10	2.48874
229152_at	FDCSP	0	3.55997	1.87123e-10	7.84028
64900_at	TMEM231	0	2.76158	1.89344e-10	2.62907
222803_at	PRTFDC1	0	3.34709	2.13217e-10	4.0787
204033_at	TRIP13	2.28462e-12	2.06925	2.15559e-10	3.73719
208982_at	PECAM1	0	-2.76319	2.35764e-10	-3.33286
209635_at	AP1S1	7.19602e-12	2.87151	2.40616e-10	2.08795
216212_s_at	DKC1 /// MIR664B /// SNORA56	0	2.15756	2.53363e-10	2.1085
239409_at		1.03463e-07	-2.04865	2.72547e-10	-2.94862
219683_at	FZD3	4.68725e-10	2.21567	2.77139e-10	2.30345
225846_at	ESRP1	0	2.2745	2.90407e-10	3.92182
233030_at	PNPLA3	0	3.07656	2.94225e-10	2.72564
212256_at	GALNT10	0	-3.45955	3.06483e-10	-2.68808
225221_at	ZKSCAN1	2.15383e-14	-2.254	3.16119e-10	-2.03153
226346_at	MEX3A	0	2.52138	3.28617e-10	2.27439
237914_s_at		1.87852e-10	-2.27709	3.45007e-10	-2.57757
225777_at	SAPCD2	0	2.36133	3.54338e-10	2.05861
226936_at	CENPW	0	2.48915	3.61776e-10	4.1936
202219_at	SLC6A8	0	2.64914	3.64026e-10	2.51569
220147_s_at	FAM60A	0	4.15339	3.72605e-10	2.44132
215101_s_at	CXCL5	6.22533e-11	2.06641	3.92817e-10	2.24016
208981_at	PECAM1	4.44089e-16	-2.38255	3.98917e-10	-2.47854
218009_s_at	PRC1	0	3.2913	4.08265e-10	3.63572
205450_at	PHKA1	1.29027e-09	2.50346	4.19266e-10	2.04213
223383_at	ZNRF1	1.11022e-15	2.43287	4.32357e-10	2.21972
205741_s_at	DTNA	0	2.86851	4.32758e-10	2.28028
227883_at	CCDC71L	0	3.16925	4.44829e-10	2.23505
210094_s_at	PARD3	9.83658e-14	2.14471	4.57112e-10	2.40423
231947_at	MYCT1	0	-2.65672	5.11566e-10	-2.76873
243878_at		4.2979e-10	-2.31382	5.14682e-10	-3.59777
235626_at	CAMK1D	2.08447e-09	2.08093	5.3277e-10	2.0821
217974_at	TM7SF3	0	2.4935	5.45314e-10	2.35848
210983_s_at	MCM7	0	2.65901	5.46354e-10	3.91985
216560_x_at	IGLC1 /// IGLV3-10 /// IGLV3-10	0	2.64756	5.4744e-10	3.79081
213645_at	ENOSF1	0	-2.58818	5.61269e-10	-2.31228
239731_at		0	-2.18245	5.93028e-10	-2.49662
227586_at	TMEM170A	0	2.61646	6.30416e-10	2.62951
225901_at	PTPMT1	8.76121e-12	2.31362	6.56375e-10	2.28339
206405_x_at	USP32 /// USP6	0	-3.39641	6.593e-10	-2.05135
221103_s_at	WDR52	6.43929e-15	-2.39776	6.83522e-10	-2.4839
205065_at	ENPP1	0	-3.56808	6.94885e-10	-2.65885
226419_s_at	SRSF1	0	-2.31495	7.0594e-10	-2.70411
239269_at	MIR612 /// NEAT1	0	-2.71061	7.0616e-10	-2.22232
235123_at		0	-2.47603	7.0616e-10	-4.32043
209281_s_at	ATP2B1	1.23558e-09	-2.6285	7.23743e-10	-2.30756
218105_s_at	MRPL4	0	2.29554	7.34017e-10	2.49403
206070_s_at	EPHA3	0	-2.63177	7.36416e-10	-3.10796
218218_at	APPL2	0	-2.93108	7.46737e-10	-2.2856
216474_x_at	TPSAB1 /// TPSB2	0	-2.36035	8.06075e-10	-3.28157
232860_x_at	RBM41	5.33406e-05	2.03675	8.10657e-10	2.05155
244450_at		1.37532e-08	-2.08192	8.43254e-10	-3.09228
213599_at	OIP5	2.55351e-14	2.84391	8.4565e-10	2.48766
200783_s_at	STMN1	0	2.60625	8.58261e-10	2.92706
237086_at	FOXA1	0	-3.53811	8.88738e-10	-5.92574
231969_at	STOX2	0	2.00486	9.24613e-10	3.28522
204750_s_at	DSC2	5.45786e-13	2.44096	9.42858e-10	4.06235
216176_at	HCRP1	0	-2.76232	9.58603e-10	-2.40801
204822_at	TTK	2.34976e-11	2.79551	9.78617e-10	4.48033
217157_x_at	IGK /// IGKC	0	2.10689	9.99349e-10	3.55742
223395_at	ABI3BP	1.15352e-12	-2.35724	1.03054e-09	-5.38609
1558759_s_at	CLASP2	0	-2.22594	1.06134e-09	-2.90065
235406_x_at	TMEM161B-AS1	1.13243e-14	-3.0248	1.08705e-09	-2.54938
202870_s_at	CDC20	6.66134e-16	2.53234	1.15678e-09	3.89168
218894_s_at	MAGOHB	0	3.25911	1.16256e-09	3.27774
218405_at	ABT1	5.01323e-09	2.44184	1.1874e-09	2.12125
220425_x_at	ROPN1B	0	3.52105	1.20906e-09	4.30189
209298_s_at	ITSN1	1.4854e-09	-2.4855	1.3929e-09	-2.97018
242369_x_at		6.88338e-15	-2.6952	1.40491e-09	-3.54741
221582_at	HIST3H2A	0	2.95327	1.51813e-09	2.90883
213316_at	KIAA1462	0	-3.26699	1.57817e-09	-2.03838
229644_at	PREP	0	2.72742	1.60555e-09	2.2435
202134_s_at	WWTR1	0	2.71959	1.62306e-09	2.21562
217755_at	HN1	0	4.19485	1.84145e-09	3.70874
216365_x_at	CKAP2 /// IGLJ3 /// IGLV3-19 /// IGLV3-19	8.45026e-09	2.16428	1.88456e-09	2.46497
209631_s_at	GPR37 /// SEL1L2	0	2.8535	2.01071e-09	3.28306
242849_at		7.74047e-13	-2.51554	2.13616e-09	-2.47999
211323_s_at	ITPR1	0	-2.118	2.14614e-09	-2.53806
221514_at	UTP14A	0	2.54669	2.4437e-09	2.83462
211235_s_at	ESR1	0	-3.43859	2.49582e-09	-2.15401
204359_at	FLRT2 /// LOC100506718	1.33548e-06	-2.30492	2.5461e-09	-3.28501
207134_x_at	TPSB2	0	-3.01296	2.63561e-09	-3.26756
211233_x_at	ESR1	0	-3.6241	2.67739e-09	-2.13508
227347_x_at	HES4	8.88178e-16	2.60418	3.19251e-09	2.17499
208033_s_at	ZFHX3	6.83866e-10	-2.35683	3.28225e-09	-3.19061
213546_at	DKFZP586I1420	4.92619e-11	-2.39691	3.40197e-09	-2.75085
224566_at	MIR612 /// NEAT1	0	-2.22877	3.41229e-09	-4.5401
219336_s_at	ASCC1	2.10498e-13	2.24616	3.42666e-09	2.07154
210718_s_at	ARL17A /// ARL17B /// LOC100294341	3.06422e-14	-2.44557	3.52853e-09	-4.30302
202107_s_at	MCM2	0	3.49515	3.86452e-09	3.41068
231484_at		0	-2.53953	3.95987e-09	-2.76933
234723_x_at		7.14984e-14	-2.09668	3.97892e-09	-3.32037
205778_at	KLK7	6.88338e-15	2.76747	4.45129e-09	2.69953
223235_s_at	SMOC2	5.32765e-11	-2.00277	4.5664e-09	-4.4564
226473_at	CBX2	0	2.1459	4.65067e-09	2.91427
232668_at		0	-2.57853	4.72655e-09	-3.51816
204240_s_at	SMC2	0	3.17897	4.77152e-09	2.72868
227927_at	NBPF20	0	2.84724	4.7738e-09	2.05402
212949_at	NCAPH	0	2.39204	4.98609e-09	2.82668
38158_at	ESPL1	0	2.92684	5.12961e-09	2.61539
222062_at	IL27RA	0	3.21135	5.32764e-09	3.10292
231993_at	ITGBL1	0	-2.30664	5.82442e-09	-3.22104
213007_at	FANCI	0	2.57654	6.14917e-09	2.48321
209168_at	GPM6B	0	2.7294	6.21434e-09	2.67075
228053_s_at	TOMM5	0	4.3565	6.71514e-09	3.23924
233873_x_at	MTPAP	0	2.05844	6.81156e-09	2.76946
203510_at	MET	0	2.19714	6.829e-09	3.39428
226531_at	ORAI1	6.9223e-07	2.07671	6.88919e-09	2.8919
AFFX-M27830_M_at		4.15668e-13	2.24052	7.0679e-09	2.38566
228882_at	TUB	5.97169e-11	2.23205	7.71504e-09	2.40825
219545_at	KCTD14 /// NDUFC2-KCTD14	1.08802e-14	2.71519	8.83581e-09	2.88865
216081_at	LAMA4	9.06482e-07	-2.21216	8.94427e-09	-2.38923
226591_at	PWAR6	0	-2.76297	9.22188e-09	-3.15596
205066_s_at	ENPP1	0	-3.32917	9.23897e-09	-2.84018
209694_at	PTS	4.44089e-16	2.00132	9.23897e-09	2.89037
203892_at	WFDC2	0	2.03558	9.25035e-09	3.77533
218481_at	EXOSC5	0	3.39487	9.48949e-09	2.22895
203625_x_at	SKP2	0	2.33585	9.71995e-09	2.46643
221617_at	TAF9B	4.2933e-11	-2.21817	1.00074e-08	-2.10004
203105_s_at	DNM1L	0	2.18426	1.01474e-08	2.51475
228487_s_at		6.59072e-09	-2.202	1.03797e-08	-2.2521
204331_s_at	MRPS12	0	2.31247	1.04575e-08	3.42269
226370_at	KLHL15	0	2.64749	1.07413e-08	3.33094
205794_s_at	NOVA1	4.26471e-09	-2.17013	1.07921e-08	-3.68366
213060_s_at	CHI3L2	0	4.24499	1.1212e-08	3.62486
216191_s_at	TRDV3	1.68754e-14	2.33319	1.19834e-08	2.30558
225911_at	NPNT	0	-3.03725	1.22718e-08	-4.6421
226029_at	VANGL2	1.30869e-11	2.68716	1.24411e-08	3.27463
219496_at	SOWAHC	4.66294e-15	2.67467	1.25774e-08	3.49524
219262_at	SUV39H2	3.08642e-14	2.02619	1.26381e-08	2.75237
222781_s_at	C9orf40	0	3.595	1.3173e-08	2.24601
214838_at	SFT2D2	0	2.90479	1.47156e-08	2.0924
243964_at		0	-2.71718	1.48586e-08	-2.72239
239594_at	LOC145837	4.44089e-16	-2.18944	1.51504e-08	-2.72088
224191_x_at	ROPN1	0	3.99922	1.63391e-08	3.87208
203764_at	DLGAP5	0	3.07933	1.65079e-08	4.07961
226783_at	PHYKPL	0	-2.23567	1.68889e-08	-2.09474
209169_at	GPM6B	0	3.05637	1.73619e-08	2.76407
211020_at	GCNT2	1.02274e-12	2.09475	1.74626e-08	2.128
210093_s_at	MAGOH /// MAGOHB	8.21382e-08	2.01817	1.94589e-08	2.16422
222393_s_at	NAA50	0	2.38499	2.05597e-08	3.11161
208795_s_at	MCM7	0	3.73936	2.06432e-08	2.30825
223014_at	UBE2R2	6.66134e-15	2.169	2.08729e-08	3.13975
204865_at	CA3	2.18003e-12	2.26567	2.2817e-08	2.36351
226318_at	TBRG1	0	-2.4846	2.8078e-08	-2.7453
225178_at	TTC14	4.44089e-16	-2.59421	2.88956e-08	-2.9467
216858_x_at		4.66139e-09	-2.00827	2.91409e-08	-2.69721
210334_x_at	BIRC5	0	3.26423	3.01768e-08	2.37839
204730_at	RIMS3	1.36234e-08	2.21736	3.04209e-08	2.15085
218028_at	ELOVL1 /// MIR6734	4.32987e-14	2.68566	3.26049e-08	3.13723
220192_x_at	SPDEF	0	-3.30567	3.39642e-08	-2.65747
231802_at	CLEC3A	0	-2.8369	3.40227e-08	-3.07888
223737_x_at	CHST9	8.70415e-14	2.61893	3.51413e-08	2.27988
225974_at	TMEM64	9.99201e-15	2.54035	3.5505e-08	4.1688
228772_at	HNMT	0	-3.29058	3.58029e-08	-2.27045
202954_at	UBE2C	8.43769e-15	2.2702	3.6009e-08	3.14411
228245_s_at	LOC100509445 /// LOC728715 /// OVOS /// OVOS2	0	2.58085	3.66226e-08	4.32079
208161_s_at	ABCC3	2.22045e-16	-2.73487	3.89162e-08	-2.79651
201897_s_at	CKS1B	0	3.46716	4.00714e-08	3.15242
212378_at	GART	6.37268e-14	2.38273	4.11567e-08	2.3274
223328_at	ARMC10	5.4845e-14	2.02226	4.24171e-08	2.78455
213011_s_at	TPI1	0	2.42522	4.45099e-08	2.82624
205246_at	PEX13	4.4251e-09	2.00503	4.63925e-08	2.26556
219497_s_at	BCL11A	0	3.44057	4.80325e-08	3.63304
229501_s_at	USP8	1.30784e-12	-2.38455	4.96414e-08	-2.17965
229381_at	C1orf64	0	-2.08776	4.97644e-08	-3.03527
240859_at	ZFYVE16	0	-2.0832	5.08838e-08	-2.91611
203612_at	BYSL	0	2.93388	5.20397e-08	2.46605
239379_at		0	-2.09536	5.22766e-08	-2.20233
203934_at	KDR	2.69189e-11	-2.39024	5.68726e-08	-2.04494
236328_at	ZNF285 /// ZNF806	1.11022e-15	2.29855	5.72655e-08	2.23426
211110_s_at	AR	0	-4.19025	5.92322e-08	-3.2089
225064_at	RABEP1	0	-3.17487	6.5249e-08	-2.96327
228557_at	L3MBTL4	0	3.62965	6.70859e-08	2.0515
223984_s_at	NUPL1	0	2.15182	6.74225e-08	2.08201
234998_at	RAB11A	0	-2.7714	6.89384e-08	-2.35167
207039_at	CDKN2A	2.4646e-08	2.67111	6.92289e-08	3.42308
219715_s_at	TDP1	0	3.3102	6.94253e-08	2.92383
219735_s_at	TFCP2L1	0	3.86698	7.34038e-08	2.51852
206102_at	GINS1	0	2.96948	7.42973e-08	3.68483
204401_at	KCNN4	1.10637e-09	2.16278	7.70844e-08	2.34762
203819_s_at	IGF2BP3	2.53553e-12	2.38897	7.87986e-08	3.25254
220768_s_at	CSNK1G3	2.9852e-10	-2.02477	8.11081e-08	-2.07376
1569180_at		0	-2.51547	8.41723e-08	-2.85953
224400_s_at	CHST9	1.15077e-10	2.28378	8.63617e-08	2.00036
205836_s_at	YTHDC2	1.86517e-14	-2.6901	8.77831e-08	-2.12933
227262_at	HAPLN3	0	3.22311	8.79689e-08	2.19928
206032_at	DSC3	0	4.61468	8.81697e-08	4.24422
203372_s_at	SOCS2	1.03678e-10	-2.40807	8.94101e-08	-3.21383
225835_at	SLC12A2	2.47136e-13	-2.21339	9.17972e-08	-3.32115
209504_s_at	PLEKHB1	6.59367e-08	2.23919	9.30009e-08	3.06057
201540_at	FHL1	0	-2.41077	9.38793e-08	-4.42648
208767_s_at	LAPTM4B	1.30629e-11	2.29518	9.63319e-08	3.40573
210087_s_at	MPZL1	0	2.22646	9.86484e-08	2.10033
230961_at		0	-2.85157	9.97466e-08	-2.31445
227290_at	CDYL2	1.11022e-15	-2.09304	1.02341e-07	-2.58377
208940_at	SEPHS1	0	2.74233	1.03526e-07	2.29152
201478_s_at	DKC1 /// MIR664B /// SNORA56	0	2.26988	1.0378e-07	2.04135
228686_at	LINC01184 /// LOC101929964	0	-2.66853	1.07221e-07	-2.23255
236404_at		0	-2.16111	1.10971e-07	-2.79873
222043_at	CLU	0	-3.15591	1.17327e-07	-3.06183
205543_at	HSPA4L	0	2.55722	1.24778e-07	2.1389
213342_at	YAP1	8.31557e-13	2.10087	1.26001e-07	2.38113
227533_at	RALGPS2	3.95604e-11	-2.13028	1.28199e-07	-2.58719
219932_at	SLC27A6	0	3.40627	1.3235e-07	2.21752
212970_at	APBB2	0	-2.8201	1.33529e-07	-2.42035
1561079_at	ANKRD28	0	-2.19748	1.33533e-07	-2.77906
218981_at	ACN9	0	2.7251	1.33584e-07	2.87025
204462_s_at	SLC16A2	3.01819e-11	-2.17037	1.34611e-07	-2.23423
243537_at		0	-2.80384	1.35044e-07	-2.54688
202431_s_at	MYC	0	2.04634	1.3635e-07	2.41665
221241_s_at	BCL2L14	0	2.87242	1.37158e-07	2.04798
212541_at	FLAD1	2.12292e-10	2.10076	1.44164e-07	2.13739
231920_s_at	CSNK1G1	4.81391e-10	2.1001	1.46819e-07	2.76548
210683_at	NRTN	4.44089e-16	2.65278	1.48875e-07	2.34732
236957_at	CDCA2	0	2.9528	1.50725e-07	2.48622
204348_s_at	AK4 /// LOC100507855	0	2.44948	1.54806e-07	2.38157
238279_x_at		0	-2.0322	1.57739e-07	-2.22171
1561166_a_at		0	-2.24794	1.59012e-07	-2.93592
222394_at	PDCD6IP	0	-2.96618	1.60056e-07	-2.78381
224654_at	DDX21	0	2.90878	1.64358e-07	3.85067
1552477_a_at	IRF6	0	3.05245	1.65462e-07	3.05906
242750_at	MMAA	0	-2.54883	1.72938e-07	-2.56179
218662_s_at	NCAPG	8.62643e-13	2.18175	1.78144e-07	3.11282
202202_s_at	LAMA4	5.75173e-09	-2.48039	1.87864e-07	-2.29499
201711_x_at	RANBP2	6.81677e-14	-2.11916	1.90037e-07	-2.42364
203256_at	CDH3	0	2.56802	1.95283e-07	3.1379
238146_at		5.62354e-09	-2.22906	1.98219e-07	-2.22015
222101_s_at	DCHS1	1.6291e-11	-2.3375	2.06746e-07	-2.02143
237737_at	ANKRD20A12P /// LOC101059949 /// LOC101060632 /// LOC101927345	0	-2.47577	2.09054e-07	-2.43984
222931_s_at	THNSL1	0	2.95333	2.09074e-07	2.78714
203872_at	ACTA1	0	3.45912	2.1842e-07	2.0204
205078_at	PIGF	0	2.99662	2.33953e-07	2.89673
204051_s_at	SFRP4	1.57652e-14	-2.15244	2.38024e-07	-4.45135
221974_at	IPW /// LOC101930404 /// PWARSN /// SNORD107 /// SNORD115-13 /// SNORD115-26 /// SNORD115-7 /// SNORD116-22 /// SNORD116-28 /// SNORD116-4 /// SNRPN	0	-2.33776	2.44335e-07	-2.89242
201278_at	DAB2 /// LOC101926921	0	-2.66724	2.45259e-07	-2.22157
228465_at		0	-4.0383	2.53165e-07	-2.90309
235046_at	INPP4B	0	-3.90016	2.57943e-07	-3.6357
222336_at	SMIM14	0	-3.11889	2.5944e-07	-2.24318
208079_s_at	AURKA	1.52611e-11	2.32363	2.60325e-07	3.47384
221884_at	MECOM	0	-3.60241	2.66209e-07	-2.263
202504_at	TRIM29	0	4.2014	2.681e-07	4.19287
231926_at	EPS15L1	0	4.18287	2.7758e-07	2.07961
223843_at	SCARA3	0	2.28387	2.81404e-07	2.18191
244107_at	DSC3	0	3.87772	2.95189e-07	2.30997
212721_at	SREK1	2.88658e-15	-2.34437	2.95434e-07	-2.14803
227212_s_at	PHF19	0	3.24611	3.00866e-07	2.28678
213865_at	DCBLD2	6.99885e-13	2.14145	3.0465e-07	2.31893
204719_at	ABCA8	1.0949e-06	-2.13358	3.13427e-07	-4.71281
203074_at	ANXA8 /// ANXA8L1	0	4.21359	3.17349e-07	2.77176
206488_s_at	CD36	4.87492e-11	-2.33467	3.26569e-07	-4.11962
210073_at	ST8SIA1	2.70894e-14	3.05773	3.33785e-07	2.64198
216194_s_at	TBCB	0	2.29263	3.43365e-07	3.36068
225575_at	LIFR	3.15552e-11	-2.14003	3.56379e-07	-3.47635
219485_s_at	PSMD10	1.55431e-14	2.37943	3.76168e-07	2.51306
1552277_a_at	MSANTD3	0	2.62994	3.78948e-07	2.09766
223234_at	MAD2L2	0	2.92177	3.83866e-07	2.66908
230441_at	PLEKHG4B	4.5677e-10	2.17849	3.85121e-07	2.05369
205422_s_at	ITGBL1	3.77367e-06	-2.14302	3.88057e-07	-2.92442
201397_at	PHGDH	0	2.76737	3.96234e-07	3.08156
218252_at	CKAP2	0	2.39205	3.97016e-07	2.70639
240830_at	SCARNA17	0	-2.80814	4.01089e-07	-3.71441
219795_at	SLC6A14	0	2.97618	4.02976e-07	4.10495
224254_x_at		0	-2.67241	4.18379e-07	-2.68302
204162_at	NDC80	3.33067e-15	2.66523	4.21344e-07	3.76887
226345_at	ARL5B	0	2.76377	4.71245e-07	2.7399
244407_at	CYP39A1	2.07612e-13	2.45839	4.87431e-07	2.07185
204667_at	FOXA1	0	-2.74898	4.89764e-07	-4.1395
1556277_a_at	PAPD4	0	-2.32018	5.13186e-07	-3.18813
227997_at	IL17RD	0	2.56261	5.31955e-07	2.97074
235867_at	GSTM3	0	-2.25098	5.38608e-07	-2.06498
235747_at	LINC00849 /// SLC25A16	0	-3.42871	5.84268e-07	-2.48793
239262_at		0	-2.91589	5.98606e-07	-3.12868
229111_at	RP4-635E18.8	0	-3.61523	5.98938e-07	-2.03621
1553349_at	ARID2	0	-2.63057	6.1955e-07	-3.01417
209679_s_at	SMAGP	1.32272e-12	2.11333	6.27048e-07	2.48123
209228_x_at	TUSC3	7.54952e-15	2.5744	6.32302e-07	2.5213
232459_at		0	-2.66453	6.33375e-07	-2.42381
228106_at	DCAF16	4.44089e-16	-2.12945	6.33492e-07	-2.18437
35776_at	ITSN1	1.27079e-10	-2.09788	6.761e-07	-2.0276
208941_s_at	SEPHS1	0	2.4906	6.93672e-07	2.2539
229487_at	EBF1	0	-2.26638	7.08812e-07	-2.5944
210643_at	TNFSF11	0	3.26443	7.0884e-07	2.04396
212638_s_at	WWP1	5.91647e-09	-2.12318	7.44802e-07	-3.43164
206227_at	CILP	2.94276e-12	-2.22413	7.76899e-07	-3.99985
226907_at	PPP1R14C	0	4.82609	7.97914e-07	3.00932
1569607_s_at	ANKRD20A1 /// ANKRD20A11P /// ANKRD20A2 /// ANKRD20A3 /// ANKRD20A4 /// ANKRD20A5P /// ANKRD20A9P /// LOC102723891 /// LOC102725051	0	-3.45442	8.24828e-07	-3.02216
233465_at		1.46549e-14	-2.10604	8.29761e-07	-2.52468
240061_at		0	-3.09253	8.44827e-07	-2.00414
229430_at	C8orf46	0	3.21146	8.86388e-07	2.37218
225092_at	RABEP1	0	-3.93404	9.13814e-07	-3.34443
204860_s_at	NAIP	0	-2.16941	9.35491e-07	-2.56071
230180_at	DDX17	3.70814e-14	-2.55477	9.81036e-07	-2.69859
207803_s_at	CSN3	2.22045e-16	3.82648	1.00009e-06	2.8
204124_at	SLC34A2	0	2.96217	1.01759e-06	2.63664
215686_x_at	TFAP2B	0	-2.07778	1.05193e-06	-2.41923
224870_at	DANCR	0	2.01723	1.07384e-06	3.02214
227787_s_at	MED30	0	2.05002	1.0751e-06	4.04759
1553613_s_at	FOXC1	0	2.66757	1.09492e-06	4.21139
240655_at		3.70268e-10	-2.17336	1.1179e-06	-2.72766
204072_s_at	FRY	0	-3.92046	1.18357e-06	-3.04
228728_at	CPED1	7.24575e-08	-2.31984	1.19891e-06	-2.8298
206550_s_at	NUP155	1.52323e-12	2.30979	1.19948e-06	2.37451
204698_at	ISG20	0	2.41238	1.23698e-06	2.39359
204894_s_at	AOC3	3.17524e-14	-2.37387	1.467e-06	-2.54651
213906_at	MYBL1	0	2.97071	1.57354e-06	3.57822
204030_s_at	IQCJ-SCHIP1 /// SCHIP1	0	4.47213	1.63564e-06	2.43331
210978_s_at	TAGLN2	3.42171e-13	2.3086	1.67092e-06	2.7894
212274_at	LPIN1	1.33227e-15	2.20727	1.68099e-06	2.89251
202613_at	CTPS1	0	2.86805	1.71372e-06	2.46573
235701_at		7.67212e-10	-2.31189	1.84711e-06	-2.46254
227874_at	EMCN	0	-2.1745	1.87041e-06	-2.90692
218211_s_at	MLPH	0	-2.60054	1.92931e-06	-3.80548
227953_at	CMTM6	0	2.23876	2.07496e-06	2.35845
211756_at	PTHLH	3.9968e-15	2.46892	2.15372e-06	2.86805
223136_at	AIG1	0	-2.64382	2.20041e-06	-2.24406
1558996_at	FOXP1	0	-2.90514	2.2038e-06	-2.43339
221261_x_at	MAGED4 /// MAGED4B /// SNORA11D /// SNORA11E	0	3.29965	2.29497e-06	2.54267
225878_at	KIF1B	0	2.27392	2.3287e-06	2.50138
237184_at		8.08548e-07	-2.15416	2.44539e-06	-2.62432
226192_at	AR	0	-4.50339	2.50033e-06	-3.8083
241505_at		0	-2.69117	2.69538e-06	-2.80576
225314_at	OCIAD2	4.44089e-16	2.64852	2.97024e-06	2.44042
204584_at	L1CAM	7.10543e-15	2.58576	2.98664e-06	2.28148
202267_at	LAMC2	0	3.21263	3.00551e-06	2.60748
229053_at	SYT17	0	-2.00337	3.08843e-06	-2.81085
211506_s_at	CXCL8	1.19365e-07	2.07473	3.12281e-06	2.27786
210473_s_at	GPR125	3.52944e-11	2.38385	3.277e-06	2.69295
203120_at	TP53BP2	2.28355e-11	2.25202	3.43181e-06	2.13407
219498_s_at	BCL11A	2.22045e-15	2.46793	3.50976e-06	2.37311
201080_at	PIP4K2B	0	-2.99711	3.71862e-06	-2.05464
209172_s_at	CENPF	8.31191e-09	2.01267	3.73292e-06	2.58123
213998_s_at	DDX17	1.33227e-15	-2.68015	4.01405e-06	-2.96573
233252_s_at	STRBP	1.99951e-12	2.08557	4.0647e-06	2.19758
1570507_at	SCAF11	0	-2.7799	4.1886e-06	-2.27328
229088_at	ENPP1	0	-4.3471	4.3089e-06	-2.44895
205624_at	CPA3	0	-2.3834	4.34244e-06	-3.94311
1553105_s_at	DSG2	0	2.55251	4.49112e-06	2.73927
208579_x_at	H2BFS	0	2.41284	4.50324e-06	2.80087
215552_s_at	ESR1	0	-3.33999	4.6127e-06	-2.06196
205195_at	AP1S1	0	2.28555	4.70576e-06	2.00801
202705_at	CCNB2	0	3.81803	5.07037e-06	2.94527
223796_at	CNTNAP3 /// CNTNAP3B /// CNTNAP3P2	0	2.81355	5.27526e-06	2.10353
220019_s_at	ZNF224	1.86495e-12	-2.18557	5.32388e-06	-2.02437
1559258_a_at	CT83	0	2.6561	5.60801e-06	3.21287
206364_at	KIF14	1.4796e-08	2.43654	5.83708e-06	2.10187
205242_at	CXCL13	0	2.28331	5.88364e-06	4.73756
213234_at	KIAA1467	0	-3.30422	5.9141e-06	-3.0909
218379_at	RBM7	0	2.02147	5.9826e-06	2.92693
205347_s_at	TMSB15A /// TMSB15B	9.39311e-10	2.25522	6.57276e-06	3.9077
204244_s_at	DBF4	5.39124e-13	2.37101	6.93203e-06	2.96767
228766_at	CD36	2.26361e-11	-2.15032	7.05312e-06	-4.37787
230664_at	H2BFXP	2.27374e-13	2.74812	7.88234e-06	2.00773
202597_at	IRF6	0	3.30024	7.9621e-06	2.69242
205044_at	GABRP	0	4.63381	8.31289e-06	5.46187
213260_at	FOXC1	0	3.83555	8.32473e-06	2.5766
226071_at	ADAMTSL4	4.84057e-14	-2.30261	8.75685e-06	-2.40883
1556665_at	TTC6	0	-2.95543	9.46059e-06	-2.06712
203397_s_at	GALNT3	6.21725e-15	2.20614	9.76136e-06	3.43788
223075_s_at	AIF1L	0	3.09178	1.00032e-05	3.23047
1555905_a_at	TCAIM	1.57452e-12	2.08699	1.04518e-05	2.28224
235075_at	DSG3	0	2.7711	1.04603e-05	3.3632
204092_s_at	AURKA	0	2.3659	1.1197e-05	2.20742
228584_at	SGCB	0	2.71979	1.16463e-05	2.18626
208370_s_at	RCAN1	0	2.41882	1.22882e-05	3.17232
232865_at	AFF4	0	-2.39377	1.25464e-05	-2.31984
218330_s_at	NAV2	1.33227e-15	2.34077	1.26739e-05	2.14551
224549_x_at		0	-2.35761	1.30141e-05	-4.30462
201147_s_at	TIMP3	0	-2.68045	1.30182e-05	-2.45693
211621_at	AR	0	-2.93727	1.3115e-05	-2.12895
236974_at		3.31697e-11	-2.02874	1.32146e-05	-2.4243
1552733_at	KLHDC1	0	-2.17795	1.33942e-05	-2.21409
230789_at	ZNF280B	1.07254e-11	2.45593	1.3599e-05	2.01607
228073_at	NANP	0	2.85665	1.38308e-05	2.19672
205595_at	DSG3	0	2.12103	1.44787e-05	2.16643
210347_s_at	BCL11A	0	3.6851	1.47059e-05	2.5648
242794_at	MAML3	0	-2.12236	1.47934e-05	-2.2117
1563881_at	MAGI1	0	-2.17694	1.48435e-05	-2.00494
214239_x_at	PCGF2	0	-2.61418	1.5706e-05	-2.08384
211615_s_at	LRPPRC	9.63674e-14	2.29069	1.5865e-05	3.25974
222411_s_at	SSR3	0	2.67272	1.634e-05	2.23075
202370_s_at	CBFB	0	2.24553	1.66794e-05	2.68452
215207_x_at	NUS1 /// NUS1P3	2.14051e-13	2.79878	1.66794e-05	2.00803
202994_s_at	FBLN1	1.38922e-09	-2.17758	1.67332e-05	-2.18427
205190_at	PLS1	2.22045e-16	2.7636	1.68943e-05	3.00305
1563111_a_at	PIGX	0	2.09751	1.83365e-05	2.58379
224903_at	CIRH1A	0	2.32277	1.91681e-05	3.0473
227522_at	CMBL	0	-3.7738	1.93532e-05	-3.00402
235079_at	ZNF704	0	-4.0602	1.99512e-05	-2.17596
219630_at	PDZK1IP1	0	2.94792	2.02579e-05	2.63191
211868_x_at	IGH /// IGHA1 /// IGHA2 /// IGHD /// IGHG1 /// IGHG2 /// IGHG3 /// IGHM /// IGHV4-31	0	2.17559	2.17326e-05	2.22557
225376_at	GID8	0	2.27651	2.24239e-05	2.22713
206033_s_at	DSC3	0	5.04937	2.25001e-05	2.5856
232670_at		3.93506e-10	-2.36317	2.41602e-05	-2.07546
220967_s_at	ZNF696	3.94729e-12	2.13182	2.42605e-05	2.13054
212771_at	FAM171A1	0	3.65677	2.48877e-05	3.19743
205541_s_at	GSPT2	0	3.2278	2.50651e-05	2.42433
221731_x_at	VCAN	1.20396e-07	-2.12025	2.60181e-05	-2.57152
224847_at	CDK6	8.88178e-16	2.49294	2.63992e-05	2.46269
208828_at	POLE3	0	3.14983	2.64101e-05	3.48846
209806_at	HIST1H2BK	0	2.6708	2.71361e-05	2.9518
225114_at	AGPS	3.62345e-09	2.02414	2.72675e-05	2.68575
203746_s_at	HCCS	5.77316e-14	2.16565	2.73882e-05	2.131
201195_s_at	SLC7A5	0	3.75389	2.77332e-05	2.86703
201124_at	ITGB5	0	-2.44872	2.80705e-05	-2.25699
218512_at	WDR12	0	2.06494	2.92881e-05	2.29526
217235_x_at	IGLL5	0	2.31987	2.92913e-05	2.46221
201737_s_at	44261	0	-2.7314	2.94099e-05	-2.1874
1555487_a_at	ACTR3B	0	2.72314	3.00132e-05	2.13147
235708_at	KLB	0	-2.42405	3.01646e-05	-2.08302
212667_at	SPARC	1.29277e-08	-2.3934	3.20337e-05	-2.77686
233223_at		0	-2.34124	3.43058e-05	-2.44968
223044_at	SLC40A1	4.96393e-10	-2.02014	3.44414e-05	-3.82535
206101_at	ECM2	1.89883e-08	-2.07145	3.46191e-05	-3.12422
214279_s_at	NDRG2	3.71325e-12	2.2834	3.51288e-05	2.28888
222700_at	ATL2	0	3.47973	3.5589e-05	2.22706
218027_at	MRPL15	0	3.23139	3.59649e-05	3.21595
212709_at	NUP160	6.17335e-09	2.03421	3.8964e-05	2.35591
209173_at	AGR2	0	-2.37429	4.07107e-05	-5.33955
214011_s_at	NOP16	5.79776e-11	2.26816	4.15668e-05	2.15755
219957_at	RUFY2	0	-2.87808	4.17599e-05	-2.00742
227642_at	TFCP2L1	0	2.70816	4.22634e-05	2.27852
226534_at	KITLG	0	-3.2621	4.4232e-05	-3.16327
219099_at	C12orf5	0	2.56063	4.51927e-05	2.25844
218875_s_at	FBXO5	0	2.91149	4.60519e-05	2.377
202854_at	HPRT1	0	3.13894	4.89227e-05	3.21636
206638_at	HTR2B	6.06271e-12	-2.52523	5.14447e-05	-2.16157
231329_at		0	-2.38615	5.54936e-05	-2.26523
204733_at	KLK6	1.87406e-12	2.15328	5.6119e-05	2.28566
209842_at	SOX10	1.17684e-14	2.04469	5.76355e-05	2.82668
1557167_at	HCG11	0	2.12425	5.85517e-05	2.4417
208228_s_at	FGFR2	0	2.08967	6.51572e-05	2.17012
200822_x_at	TPI1	0	2.32716	6.52981e-05	2.00644
220432_s_at	CYP39A1	0	3.70484	6.83031e-05	2.21211
224944_at	TMPO	0	2.21449	7.12404e-05	2.00585
208688_x_at	EIF3B	1.67866e-13	2.43805	8.03346e-05	2.43037
207092_at	LEP	0	-2.24861	8.54277e-05	-2.68979
1559051_s_at	MB21D1	0	2.54062	9.04209e-05	2.0192
212247_at	NUP205	0	3.28492	9.56726e-05	2.21488
202242_at	TSPAN7	8.6442e-12	-2.46095	9.65637e-05	-2.2325
204751_x_at	DSC2	0	4.02776	0.000119151	2.33507
214721_x_at	CDC42EP4	1.39089e-09	2.70345	0.00012422	2.56118
207165_at	HMMR	2.83479e-08	2.73386	0.000129501	2.91291
202035_s_at	SFRP1	0	2.76933	0.00013489	3.12266
213427_at	RPP40	9.10383e-15	3.09325	0.000137575	2.71387
219863_at	HERC5	0	3.33114	0.000143949	2.34058
217892_s_at	LIMA1	0	-2.65581	0.000156438	-2.07889
201160_s_at	YBX3	0	2.34337	0.000157632	2.13881
229367_s_at	GIMAP6	1.89713e-09	-2.00826	0.000164889	-2.14494
202589_at	TYMS	0	2.24919	0.00017957	2.74624
228434_at	BTNL9	0	-2.00125	0.000190286	-2.05767
202580_x_at	FOXM1	0	2.57738	0.00019312	2.05419
205016_at	TGFA	5.55112e-14	2.56296	0.000196163	2.39231
226751_at	CNRIP1	0	-2.32159	0.000196784	-2.05935
201150_s_at	TIMP3	0	-2.9313	0.000211925	-2.59922
229391_s_at	FAM26F	0	2.15709	0.000235229	2.03972
202112_at	VWF	0	-2.73958	0.000245307	-2.38664
217258_x_at	IGLV1-44	0	2.13819	0.00026785	2.11041
1556012_at	KLHDC7A	0	-2.93659	0.000269647	-2.05768
208078_s_at	SIK1	2.32925e-13	3.11661	0.000285716	2.35343
204170_s_at	CKS2	0	3.25912	0.000293951	2.91401
211759_x_at	TBCB	0	2.37976	0.000301385	2.36507
235978_at	FABP4	0	-2.38315	0.000364932	-3.23266
204607_at	HMGCS2	0	-3.06313	0.000382328	-2.81002
223484_at	C15orf48	4.21885e-15	2.31836	0.00038602	2.8709
225275_at	EDIL3	0	-2.04692	0.000393791	-2.77819
226464_at	C3orf58	0	2.29671	0.000405097	2.4709
241376_at		0	-2.57004	0.00041564	-2.00637
224837_at	FOXP1	0	-4.31455	0.00043111	-2.37201
225788_at	RRP36	2.02817e-10	2.11813	0.000445033	2.35183
229720_at	BAG1	2.22045e-16	2.11903	0.000460042	2.17964
209351_at	KRT14	2.09388e-13	2.58594	0.000462215	4.06093
207980_s_at	CITED2	9.23082e-10	-2.13649	0.000472264	-2.08195
228528_at	MIR29B2 /// MIR29C	4.44089e-16	-2.24982	0.000475413	-2.15429
200052_s_at	ILF2	0	2.6087	0.000480904	2.74558
226445_s_at	TRIM41	0	-2.54261	0.000490349	-2.05808
201030_x_at	LDHB	0	2.54666	0.000490545	2.71575
226039_at	MGAT4A	0	-2.40978	0.000494651	-2.10758
218319_at	PELI1	0	2.8379	0.000504011	2.53985
234347_s_at	DENR	0	2.21623	0.000601149	2.378
202766_s_at	FBN1	1.64416e-09	-2.01952	0.00060667	-2.33348
208029_s_at	LAPTM4B	1.77636e-15	2.56836	0.000611152	2.3257
235061_at	PPM1K	0	2.24714	0.000641383	2.02808
209362_at	LOC101928625 /// MED21	0	3.51628	0.000659451	2.78825
213564_x_at	LDHB	0	2.45154	0.000669598	2.76325
237395_at	CYP4Z1	0	-3.55897	0.000708137	-3.78665
201280_s_at	DAB2 /// LOC101926921	0	-2.44877	0.000823835	-2.58386
202779_s_at	UBE2S	0	2.80464	0.000839915	2.31489
240873_x_at	DAB2 /// LOC101926921	2.09366e-11	-2.27393	0.000842641	-2.35618
1558937_s_at		2.88658e-15	-2.3179	0.000868105	-2.31479
210024_s_at	UBE2E3	0	3.4385	0.000892676	2.22739
208891_at	DUSP6	0	-3.84747	0.000923919	-2.3175
1556666_a_at	TTC6	0	-3.49085	0.00105405	-2.21329
203405_at	PSMG1	0	2.61176	0.00108499	2.31628
212096_s_at	MTUS1	0	-3.28672	0.00121692	-2.37213
216933_x_at	APC	3.19259e-10	-2.09137	0.00160606	-2.01418
217942_at	MRPS35	3.12328e-12	2.10571	0.00163916	2.1968
239944_at	DQ570835	0	-2.28318	0.00165369	-2.23423
234562_x_at		0	-2.43866	0.00173077	-2.06788
224660_at	PIGY /// PYURF	0	2.14743	0.00217592	2.17518
204285_s_at	PMAIP1	0	2.6187	0.00231768	2.19762
203560_at	GGH	0	2.83282	0.00236508	2.60726
217901_at	DSG2	0	3.12536	0.00269224	2.14146
225237_s_at	MSI2	0	-2.3965	0.00279977	-2.16872
201820_at	KRT5	0	3.75675	0.00288515	2.34896
213366_x_at	ATP5C1	0	2.06641	0.00292446	2.15492
205048_s_at	PSPH	0	2.52313	0.00310262	2.24361
221139_s_at	CSAD	0	-2.48199	0.00323475	-2.03799
227952_at	ZNF595	0	-2.84752	0.00406009	-2.36199
209040_s_at	PSMB8	2.9112e-11	2.27424	0.00414268	2.02449
202037_s_at	SFRP1	0	2.21574	0.0049212	3.2033
57703_at	SENP5	0	2.45005	0.0050156	2.06743
202376_at	SERPINA3	0	2.48589	0.00568234	2.72632
209787_s_at	HMGN4	6.1795e-13	2.11151	0.00593618	2.21311
223343_at	MS4A7	3.41061e-13	-2.43934	0.00700267	-2.24291
223620_at	GPR34	4.31606e-07	-2.04854	0.00753535	-2.10751
210096_at	CYP4B1	1.97793e-11	-2.11188	0.00762069	-2.28487
230493_at	SHISA2	0	-3.07095	0.00782001	-2.60169
204259_at	MMP7	0	3.18309	0.00898179	2.16607
33307_at	RRP7A	0	-2.1373	1.77506e-32	3.1839
AFFX-TrpnX-3_at		5.51374e-06	2.03994	7.17904e-30	-9.67417
244164_at	FAM223B	2.60246e-09	2.41981	8.94737e-29	-2.35395
224012_at	ANKRD20A1 /// ANKRD20A2 /// ANKRD20A3 /// ANKRD20A4	0	2.22337	2.41996e-28	-2.08644
AFFX-TrpnX-M_at		8.00628e-06	2.27806	1.42126e-27	-7.71135
226378_s_at	C19orf25	0	-2.99722	2.09624e-25	2.83769
243054_at		0	2.4359	2.44778e-25	-4.80446
235179_at	ZNF641	1.17252e-10	-2.13113	5.31201e-24	3.35458
236450_at		6.27062e-10	2.07465	2.90963e-23	-2.52137
203898_at	CRCP	3.47544e-12	-2.21094	4.04095e-23	2.2439
242838_at	MAP6D1	0	-2.31561	3.38068e-21	3.14214
213048_s_at	Y16709	0	2.83416	6.10575e-21	-2.93459
218130_at	C17orf62	1.87812e-11	-2.14893	5.7344e-20	2.54059
231471_at		0	2.0658	5.46078e-19	-2.06688
240125_at		2.22045e-16	2.16431	6.8509e-19	-2.10021
241473_at		5.95191e-12	2.00155	9.64541e-19	-4.32779
207114_at	LY6G6C	4.56794e-05	2.10184	1.86042e-18	-2.11645
240075_at	LOC101927417	0	2.66625	2.07868e-18	-2.07711
219082_at	AMDHD2 /// CEMP1	0	-2.18474	2.33476e-16	2.27458
241692_at		1.78968e-13	2.6401	2.55935e-15	-3.54556
225472_at	GPANK1	3.17524e-14	-2.00277	2.5817e-15	3.20164
224332_s_at	MRPL43	0	-3.39144	3.72758e-15	2.73008
237167_at	KIAA1217	0	2.94571	5.86225e-15	-2.09639
224071_at	IL20	0	2.87893	4.51965e-14	-3.92801
231169_at		1.16846e-08	2.39043	6.63718e-13	-3.60722
228222_at	PPP1CB	0	2.50778	8.41162e-13	-3.42272
221583_s_at	KCNMA1	1.42553e-12	-2.71274	9.96538e-13	3.22096
213791_at	PENK	4.2768e-12	2.70142	1.14278e-12	-2.59602
233233_at	RASSF3	1.46619e-07	-2.09357	8.43805e-12	2.59496
218841_at	ASB8	8.88178e-16	-2.72096	1.29037e-11	3.06389
225009_at	CMTM4	1.72899e-10	2.02081	1.86299e-11	-3.15064
219239_s_at	ZNF654	7.37795e-05	-2.0922	1.91292e-11	2.83336
242931_at		0	-2.21875	2.32613e-11	2.96508
230795_at		0	2.01584	2.66601e-11	-3.94272
241733_at	C18orf54	0	2.42787	3.73389e-11	-2.11971
220174_at	LRRC8E	6.37201e-12	-2.13102	4.58672e-11	2.76647
227431_at	APTR	0	-2.78896	4.69712e-11	2.48629
219717_at	DCAF16	1.40776e-13	-2.12633	5.91149e-11	2.60106
45653_at	KCTD13	6.44077e-07	2.10733	2.32091e-10	-2.24042
230252_at	LPAR5	5.12923e-14	-2.41095	3.12836e-10	2.41034
228523_at	NANOS1	2.10054e-13	-2.31483	3.35107e-10	3.89418
87100_at	ABHD2	0	2.27288	3.43374e-10	-3.31324
206929_s_at	NFIC	3.68616e-09	-2.13614	3.93992e-10	2.26095
225337_at	ABHD2	0	2.47299	5.1241e-10	-2.02161
235728_at	ZFP3	1.68754e-14	-2.2878	6.33671e-10	3.18969
241321_at		0	-2.32148	7.0208e-10	2.03877
203106_s_at	VPS41	0	-2.04773	1.16854e-09	2.02703
235722_at	SYNJ2BP /// SYNJ2BP-COX16	0	-2.9776	2.10683e-09	3.40204
242662_at	PCSK6	0	3.83446	2.62446e-09	-2.96309
224496_s_at	TMEM107	1.77636e-15	-2.11793	4.86392e-09	2.36477
236075_s_at	LOC101928000	9.7766e-11	-2.11098	5.51319e-09	2.36925
239297_at	KIAA1456 /// LOC101927137	1.00941e-12	2.30401	2.69946e-08	-2.1444
230278_at		0	-3.2941	2.76852e-08	2.35037
204075_s_at	CEP104	3.01981e-14	-2.48332	3.15486e-08	2.2642
229075_at	SPATA5	7.38209e-12	-2.02426	3.24676e-08	2.53675
233331_at		3.10044e-09	2.17744	3.26481e-08	-2.69921
231240_at	DIO2	0	2.53565	6.57203e-08	-3.69883
223590_at	ZNF700	0	-2.51575	6.72011e-08	2.69032
225823_at	C19orf70	0	-2.23325	2.7984e-07	2.95
202534_x_at	DHFR	5.38986e-10	-2.0755	3.55582e-07	2.31694
241726_at		0	-2.03489	3.6849e-07	2.89393
224953_at	YIPF5	1.9762e-14	-2.05981	5.99124e-07	2.40488
209666_s_at	CHUK	2.64233e-14	-2.26404	6.33375e-07	2.72958
223065_s_at	STARD3NL	6.88338e-15	-2.38811	6.9874e-07	2.68863
213913_s_at	TBC1D30	0	-2.65123	7.08654e-07	2.14334
233964_at		1.0998e-07	2.29286	7.22798e-07	-2.12108
216918_s_at	DST	8.88178e-16	2.62542	1.26641e-06	-2.1003
225820_at	JADE1	0	-2.95173	2.03374e-06	2.5808
235032_at	DNAJC21	2.96118e-10	-2.4032	2.36403e-06	2.05868
214779_s_at	SGSM3	1.21841e-09	-2.09945	2.83616e-06	2.15009
236203_at	HLA-DQA1 /// LOC100509457	0	-2.58194	2.9166e-06	3.11153
222450_at	PMEPA1	3.10834e-10	-2.10918	3.78233e-06	2.63607
215837_x_at		5.32907e-15	2.45419	4.27703e-06	-2.00164
213135_at	TIAM1	2.90928e-09	-2.24954	4.31986e-06	3.06465
235446_at		0	2.2531	5.45634e-06	-5.60876
241610_x_at		0	2.48468	5.88367e-06	-3.02349
228833_s_at		5.27199e-09	2.16423	6.96138e-06	-2.18794
214182_at		3.26406e-14	2.20405	8.52514e-06	-3.07
218846_at	MED23	5.55334e-13	-2.53306	8.85957e-06	2.81463
226448_at	FAM89A /// MIR1182	0	-2.08448	1.12541e-05	2.19268
229544_at	RP11-391M1.4	0	-3.9368	1.44468e-05	2.31946
219570_at	KIF16B	1.9984e-15	-2.36715	1.4993e-05	3.01175
40665_at	FMO3	0	-2.29652	1.64735e-05	2.35951
230893_at	DNAJC21	0	-2.11615	1.82088e-05	2.16701
211654_x_at	HLA-DQB1	1.89182e-13	-2.19149	2.06012e-05	2.24953
216563_at	ANKRD12	0	-3.60629	3.46163e-05	2.64493
230176_at	UEVLD	0	-3.00698	3.64549e-05	2.07873
212511_at	PICALM	0	-3.12471	4.4048e-05	2.76208
223465_at	COL4A3BP	0	-3.37252	6.48729e-05	2.41568
225847_at	NCEH1	0	-2.74198	8.12351e-05	2.23672
218788_s_at	SMYD3	2.28262e-13	-2.40564	8.27313e-05	2.19315
222456_s_at	LIMA1	0	-2.0174	0.000129477	2.09202
205862_at	GREB1	0	3.60692	0.000208163	-3.50363
214770_at	MSR1	2.91494e-09	-2.26554	0.000314183	2.06691
229850_at	KDSR	0	-2.57397	0.00033681	2.05403
202149_at	NEDD9	2.30926e-13	-2.4007	0.000387263	2.34727
212205_at	H2AFV	0	-3.49947	0.000443716	2.23456
1559889_at		0	2.35006	0.000452104	-2.04465
224747_at	UBE2Q2	0	-2.22557	0.000660194	2.07024
227194_at	FAM3B	0	2.28386	0.000758295	-2.18385
223592_s_at	RNF135	1.92934e-09	-2.11414	0.00110224	2.08543
212989_at	SGMS1	0	-2.57822	0.00167471	2.17121
225523_at	CCDC142 /// MRPL53	0	-2.79997	0.00189001	2.52939
229128_s_at	ANP32E	0	3.26494	0.00205695	-2.30561
211696_x_at	HBB	0	-2.16329	0.00309225	2.59642
206546_at	SYCP2	0	-2.19575	0.0043727	2.03163
226106_at	RNF141	0	-3.08946	0.00817372	2.16639
242144_at		2.85571e-05	-1.46678	7.18293e-68	-6.9187
222282_at		1.43455e-07	-1.71983	1.7431e-62	-8.40123
238875_at		0.351005	-0.963141	1.67904e-60	-8.58818
230130_at	SLIT2	1.13352e-06	-1.62283	1.84941e-59	-9.99783
242471_at		0.301895	-0.9839	5.42794e-58	-9.74565
244674_at		0.54248	-0.710064	6.82609e-58	-8.21109
215221_at		0	-1.49159	1.14116e-55	-6.92227
242693_at		NA	-1.03628	7.74751e-54	-8.07803
235589_s_at		0.833616	-0.503452	4.06409e-52	-8.21478
242171_at		7.28506e-05	-1.24385	1.05481e-51	-3.77396
239021_at	TLR6	0.0242551	0.756133	1.50636e-51	3.15842
237062_at		0	-0.970351	4.73327e-51	-7.88036
243993_at		6.03441e-07	-1.42943	6.97982e-51	-8.58152
220039_s_at	CDKAL1	1.20066e-08	1.14535	5.00083e-49	3.91656
231281_at		0.0881003	-1.15309	6.34684e-49	-6.28715
45633_at	GINS3	0	1.45743	1.0166e-48	5.43553
242255_at	WDR37	0	1.65575	3.56373e-48	5.31733
223742_at	MRPL4	1.10987e-05	1.33977	8.31517e-47	3.37633
229933_at	C1orf74	2.16263e-07	1.72838	3.0879e-45	3.51451
222582_at	PRKAG2	7.64217e-07	1.33627	3.19283e-45	4.34737
240417_at		0.488859	-0.820077	3.41118e-45	-5.1585
239166_at		0.836035	-0.796823	1.08706e-44	-4.75753
233909_at		0.00122778	-0.778446	1.68402e-44	-2.45274
244871_s_at	USP32	0.000200444	-1.57205	1.68402e-44	-6.45644
243074_at		0.00544897	-0.289574	2.07443e-44	-4.06402
240044_x_at	TNRC6B	6.94216e-08	-1.92745	2.2745e-44	-5.68301
243791_at		0	-0.0902731	1.21702e-43	-8.54387
244015_at		0.00258295	-0.693073	1.62287e-43	-6.98905
223556_at	HELLS	0	1.38316	2.4261e-43	6.8247
236545_at		0.000478656	-0.873313	3.69525e-43	-7.49751
227501_at		1.61138e-08	-1.71479	1.86325e-42	-5.69991
218836_at	RPP21 /// TRIM39 /// TRIM39-RPP21	0.202522	0.88031	2.20879e-42	3.83943
222583_s_at	NUP50	0	1.5645	2.46183e-42	3.35263
215864_at		0.96327	-0.268405	9.33376e-42	-3.23613
239842_x_at		0.0163257	-0.966345	1.83968e-41	-4.24281
226891_at	XXYLT1	0.748986	0.0289382	2.44429e-41	3.08219
242551_at		0.0022112	-0.545501	2.96052e-41	-6.36425
33736_at	STOML1	0	0.840408	5.03036e-41	3.67459
244443_at	LOC100507217	0.122362	-0.640203	3.21134e-40	-5.26636
215031_x_at	RNF126	0.223332	0.275828	5.0474e-40	2.75104
231205_at		2.74521e-10	-1.95704	5.23262e-40	-6.28641
244579_at		0.189641	-0.834239	9.54107e-40	-8.62112
239716_at		0.000279977	-1.62657	1.35613e-39	-5.82826
244490_at	LINC01355	0	-0.603981	1.39775e-39	-4.9175
244537_at		0.0149126	-1.62289	3.75871e-39	-2.73029
233228_at		0.0144787	-0.819898	1.53678e-38	-6.28736
240383_at	UBE2D3	7.85851e-09	-1.61678	1.53678e-38	-8.4097
242863_at		0	-0.379663	2.58809e-38	-2.56557
239017_at		0.00243393	-0.717028	3.4276e-38	-4.68186
241681_at		0.489407	-0.477024	4.80467e-38	-6.39713
1569202_x_at		2.532e-05	-0.561295	5.04633e-38	-3.6641
238534_at	LRRFIP1	1.29136e-10	-1.59193	5.04633e-38	-4.86647
AFFX-r2-Bs-dap-M_at		0.0734984	0.0630866	5.63829e-38	18.1952
240008_at		0.00123116	-0.742794	9.81336e-38	-5.66371
242594_at	BOD1L1	0.287854	0.1964	1.04862e-37	2.70348
216000_at		0.00125995	-1.46731	2.09713e-37	-3.68907
242279_at		0.785661	-0.0614486	2.45952e-37	-4.35987
242320_at		0.0307152	-0.395197	3.56275e-37	-6.10378
220196_at	MUC16	8.66009e-08	1.59576	4.3063e-37	6.08897
243318_at	DCAF8	0	-0.80896	4.3063e-37	-6.70426
228864_at	ZNF653	0.0359503	0.966111	5.62577e-37	2.79997
237626_at		2.98067e-08	-1.72496	5.87828e-37	-5.64915
243181_at	ANKIB1	0.000491804	1.56589	6.30188e-37	3.42097
222506_at	LMBR1	0.111145	0.153591	6.70296e-37	5.50663
229099_at	C11orf83	0	0.989926	6.89121e-37	3.89873
239561_at		0.999503	-0.211602	1.10277e-36	-6.0756
243589_at	KANSL1	4.24302e-06	-1.93406	2.16921e-36	-6.52595
242578_x_at	SLC22A3	1.26922e-08	-1.20528	2.2634e-36	-3.54971
242673_at		0.0078393	-1.18933	2.31169e-36	-6.80157
237239_at		2.79022e-07	-0.895338	2.55233e-36	-4.97717
208190_s_at	LSR	9.82605e-06	1.45547	3.39435e-36	5.22972
228676_at	ORAOV1	0.528357	0.237369	7.53366e-36	3.26028
234224_at		1.21437e-06	-1.07909	7.53366e-36	-4.71926
242413_at		0	-1.00987	7.53366e-36	-3.19163
244090_at		0.00998857	-0.801164	7.62056e-36	-2.75555
222368_at		3.56156e-06	-1.5844	1.00301e-35	-4.08175
242054_s_at	SIX3	0	1.18245	1.00465e-35	6.65224
223265_at	SH3BP5L	0.0851481	1.0676	1.18506e-35	2.54548
242025_at		0.000700942	-0.748225	1.19875e-35	-4.08984
238812_at		0.00469342	-0.719844	1.20395e-35	-5.22553
229930_at	LINC01315	2.36859e-09	1.63942	2.33371e-35	4.71385
242280_x_at	CPEB4	0	-0.997288	2.33371e-35	-3.28779
242865_at		0.00406138	-0.86017	2.69254e-35	-7.00017
241903_at		0.424885	-0.751052	3.83859e-35	-7.1434
237218_at		0.131119	-0.921161	4.47963e-35	-4.72799
240271_at		0	-1.48812	5.78578e-35	-4.72057
244154_at	DDHD1	0.0295996	-0.300488	8.79139e-35	-2.72621
243003_at		0.351415	-0.0605494	9.38886e-35	-6.50085
219536_s_at	ZFP64	0	2.89453	1.03618e-34	1.88103
218834_s_at	TMEM132A	8.11541e-06	1.30857	1.19335e-34	4.03941
243661_at	LOC285902 /// ZNF273	0.956371	0.238121	1.23916e-34	4.17239
242372_s_at	MFSD4	2.57016e-05	1.45547	1.30962e-34	3.34492
37424_at	CCHCR1	1.60254e-11	1.75615	1.35223e-34	3.00854
242531_at	RRAGC	0.766744	-0.886268	1.41075e-34	-3.40723
224468_s_at	C19orf48 /// SNORD88C	0	1.81641	1.77842e-34	2.92553
235705_at		0.000448225	-1.10703	2.17242e-34	-4.6284
237895_at		0	-1.87942	2.17242e-34	-4.67431
244375_at		0.010963	-0.535675	2.81137e-34	-6.1631
242448_at		0	-1.84174	2.89383e-34	-4.35173
239854_at	SYCE3	0.00116322	1.69107	3.31234e-34	2.96808
212147_at	SMG5	5.75865e-09	1.41165	3.6358e-34	2.17728
210706_s_at	RNF24	0.215575	0.0376461	3.65047e-34	3.79488
244726_at		0	-0.909706	3.8673e-34	-5.5521
241905_at	PIK3C2A	1.08596e-08	-1.71802	7.4188e-34	-5.83627
244332_at		0.0012607	-0.382289	8.29021e-34	-3.72986
236742_at		0.0185833	-0.709245	1.34165e-33	-4.76536
243557_at		2.08525e-06	-0.925429	1.3622e-33	-2.60279
211159_s_at	PPP2R5D	6.16208e-06	1.18568	2.39361e-33	2.88865
242011_at		6.45768e-11	-1.82659	2.39361e-33	-2.82677
242108_at		0.0380647	-0.867412	2.40878e-33	-5.53767
230363_s_at	INPP5F	0.333174	0.620701	3.2115e-33	2.81805
205937_at	CGREF1	0.000131837	0.744012	3.76323e-33	2.95895
240946_at		0.5171	-0.145218	4.34392e-33	-1.61308
241281_at		0.600703	-0.418503	5.23046e-33	-1.9707
235707_at	SMIM13	2.00377e-06	1.90181	5.32219e-33	3.32951
215428_at	RP11-680F8.4	0.958813	-0.063692	5.68182e-33	-3.00659
242225_at		0.0432063	-0.648999	8.30431e-33	-5.92914
239857_at		0	-1.60188	1.14396e-32	-3.35712
220238_s_at	KLHL7	3.2293e-07	1.56079	1.77699e-32	4.52877
239449_at		0.151116	-0.701755	2.11232e-32	-5.21021
40255_at	DDX28	1.43433e-08	1.1583	2.32093e-32	2.5198
220063_at	GSTCD	2.59266e-05	-1.92252	3.04861e-32	-2.5724
244000_at		0.286149	-0.327149	3.54264e-32	-4.09582
240186_at		9.55241e-06	-1.72765	3.91298e-32	-3.55757
229606_at		0.563166	-0.292117	3.9408e-32	-5.67369
222337_at		0.0718738	-0.712311	4.01403e-32	-2.23473
210463_x_at	TRMT1	0.218751	0.868589	4.83733e-32	3.1615
224484_s_at	BRMS1L	0	0.729035	5.01609e-32	4.08138
239574_at		2.1376e-09	1.16039	7.20203e-32	2.96759
221053_s_at	TDRKH	0.000933086	1.29661	7.25058e-32	3.2868
239296_at		0.000915019	-0.647974	8.89512e-32	-5.43654
232307_at		0.129032	-0.495772	1.03207e-31	-6.48592
225802_at	TOP1MT	0	1.57062	1.12703e-31	4.06928
238918_at		0.000814628	-1.38372	1.34352e-31	-5.6362
244265_at		0	-1.06899	1.37211e-31	-3.85057
231121_at	HPS3	0.000234071	1.74271	1.641e-31	2.97525
242416_at		0.0469468	-0.950059	1.75197e-31	-3.4492
240314_at		1.71233e-07	-1.55824	1.85105e-31	-5.27899
232067_at	FAXC	2.54827e-06	1.49896	1.95884e-31	5.31293
211658_at	PRDX2	0.210397	0.656613	1.95983e-31	2.17786
214426_x_at	CHAF1A	0	1.15454	1.99316e-31	3.4975
217703_x_at		9.75209e-06	-1.22432	2.64053e-31	-2.13664
225445_at	UBN2	0.232065	-0.241763	4.02297e-31	-3.39433
233595_at	USP34	0.415793	-0.247729	4.09044e-31	-5.30442
240113_at		0.00092779	-1.30307	4.50044e-31	-3.69314
235848_x_at		9.06852e-11	1.70255	4.5418e-31	4.49478
243240_at		0.0513281	-0.242733	5.06732e-31	-2.93227
35201_at	HNRNPL	0.000653276	0.21881	6.43106e-31	3.3463
242235_x_at	AK090844	9.85947e-05	-0.796903	7.19399e-31	-4.57962
238065_at	TPM3	7.17343e-06	0.933271	7.73169e-31	3.5416
238840_at	LRRFIP1	0.000873871	-0.461398	8.65412e-31	-4.05642
238769_at		0.0984722	-0.992951	9.03008e-31	-4.3689
223541_at	HAS3	0.399504	0.50456	1.18589e-30	4.25916
243715_at		3.01194e-05	-1.22221	1.3567e-30	-4.15408
240652_at		0.00268892	-1.60419	1.38412e-30	-4.72975
242600_at	FRMD3	9.42088e-06	1.66983	1.58983e-30	3.58395
215372_x_at	MAGI1	0.00322361	-0.68354	1.67881e-30	-2.45093
34449_at	CASP2	1.22477e-08	0.924011	1.98567e-30	4.12488
243030_at		0.000331943	-1.00592	2.16495e-30	-7.52072
232544_at		4.14712e-10	-1.96138	2.20665e-30	-4.92659
238557_at	CHKB-AS1	1.76619e-11	1.84727	2.25056e-30	2.36601
236449_at	CSTB	0.00270804	1.1699	2.27373e-30	2.97159
218542_at	CEP55	0	1.91614	2.33074e-30	7.16165
239571_at		0.0262957	-0.954241	2.76587e-30	-5.53956
242316_at	TMOD3	0.606539	-0.019964	2.94119e-30	-1.93448
242384_at		2.77822e-12	-1.52851	3.51928e-30	-5.63575
215203_at	GOLGA4	5.62397e-08	-1.6763	3.66532e-30	-5.01787
219990_at	E2F8	2.36513e-07	0.633739	4.09788e-30	5.66068
239965_at		0.000157368	-1.05486	4.14704e-30	-4.47201
239131_at		0.535423	-1.05254	4.50315e-30	-8.09565
242688_at		0	-1.55247	4.54931e-30	-5.31572
235601_at		1.44429e-06	-1.90526	4.72632e-30	-3.51656
244145_at		0.0165415	-0.931667	5.07861e-30	-4.45359
223898_at	ZNF670	6.52187e-11	1.93232	5.68745e-30	3.6996
230725_at	LOC101929687	1.8077e-09	-2.1207	5.68745e-30	-1.85292
220711_at		0	-1.74478	6.09077e-30	-3.02199
243686_at	BX538226 /// RP11-438B23.2	0	1.72134	6.43454e-30	1.29574
214753_at	N4BP2L2 /// U50535	0.000834063	-1.30565	8.07683e-30	-5.65699
220215_at	ZNF669	7.20769e-05	0.686619	8.95959e-30	2.59606
233193_x_at	INTS4	2.34936e-05	-1.67126	9.15636e-30	-2.8669
232527_at	PSMD6-AS2	0	-1.60263	1.27271e-29	-4.37547
240741_x_at		0.591104	0.808402	1.82917e-29	1.00035
230259_at	FUOM	2.60541e-06	1.41268	2.07542e-29	2.31369
240494_at		2.38869e-05	-1.01144	2.18551e-29	-1.95298
228918_at	SLC43A2	3.70262e-07	1.30619	2.24693e-29	2.29066
228725_x_at	PRMT2	0.0162488	0.701271	3.19338e-29	4.20123
241491_at		7.08566e-05	-1.32419	3.19338e-29	-2.80369
219063_at	C1orf35	0.00119522	0.757575	3.64526e-29	2.29066
224965_at	GNG2	0.00056736	-1.12923	4.5999e-29	-3.66434
240725_at		0	-0.817338	4.97189e-29	-3.35695
235847_at		0	-1.97971	5.05877e-29	-4.92556
236796_at		0.716511	-0.471982	5.09631e-29	-3.77702
222033_s_at	FLT1	3.4453e-07	-1.11606	5.22278e-29	-3.26134
203946_s_at	ARG2	1.22989e-07	1.50343	5.76363e-29	4.8244
237475_x_at	CCDC152	3.13888e-08	-1.4058	7.04364e-29	-3.66728
244464_at		0.00503804	-0.615541	7.39527e-29	-5.05204
228810_at	CCNYL1	0.000776152	0.58015	8.4213e-29	3.65854
242022_at		0	-1.77811	8.98183e-29	-5.25586
225196_s_at	MRPS26	0.372982	0.511893	9.00933e-29	2.73012
232667_at		0.0248124	0.609662	9.68014e-29	3.00953
241381_at	CXorf36	0	-0.612221	9.84728e-29	-2.7191
231087_at		0.000958634	-1.36659	1.00411e-28	-3.41234
242080_at		0.000459305	-1.58312	1.15405e-28	-5.0127
244377_at	SLC1A4	0	-0.207033	1.16395e-28	-4.17599
230494_at	SLC20A1	0.0185315	-1.10491	1.29562e-28	-5.9396
234949_at	FRG1B	0.0521648	-0.427135	1.41952e-28	-3.55345
215888_at	PDS5B	0.0281688	-0.631625	1.57567e-28	-5.26439
230958_s_at		2.00528e-06	-1.53605	1.66252e-28	-6.07341
237491_at		2.13169e-05	-1.24411	1.70601e-28	-3.78958
239757_at	ZFAND6	0.970371	-0.40339	1.70965e-28	-5.85653
225203_at	PPP1R16A	1.16688e-10	1.4186	1.79855e-28	4.72827
232615_at		0.645759	-0.113802	1.82013e-28	-6.25438
231772_x_at	CENPH	0	0.28257	1.8268e-28	4.3185
242099_at		0.921279	-0.0807732	1.98909e-28	-3.94802
239948_at	NUP153	0.0592126	-0.905198	2.08502e-28	-3.32117
241427_x_at		1.10846e-05	1.64837	2.35234e-28	2.22057
222025_s_at	OPLAH	0.0592533	0.805939	2.66415e-28	3.7402
228834_at		0.00212391	-1.15974	2.69496e-28	-7.0481
223634_at	RASD2	0	1.85212	3.16015e-28	4.19773
236651_at	KALRN	0.186747	0.202414	3.41014e-28	1.71149
231931_at	PRDM15	0.285688	0.162033	4.28263e-28	2.50207
236472_at		0	-1.20899	4.41811e-28	-4.47264
240165_at		0	-1.89278	4.67527e-28	-5.07985
242939_at	TFDP1	0	0.616434	5.1356e-28	4.57166
243182_at		0.0522505	-1.06543	5.50354e-28	-3.2952
233130_at	THRB-IT1 /// THRB-IT1	6.21761e-06	-1.90203	6.19537e-28	-4.59246
240594_at		0.925171	-0.236989	6.86094e-28	-6.15297
222320_at		0.0190035	-0.661533	6.9816e-28	-4.53592
222372_at	MAGI1	0.000157457	-1.35214	7.48742e-28	-4.76761
204315_s_at	GTSE1	0	0.987553	7.53717e-28	4.99633
239476_at		3.1783e-05	-0.621812	7.64258e-28	-4.75429
207436_x_at	SORBS1	0.000410729	-0.93725	7.82144e-28	-2.98454
227576_at		0	-1.25033	7.98981e-28	-4.39156
234104_at		0.178352	-0.430683	8.8945e-28	-3.45218
240758_at		3.7787e-06	-1.47078	9.33063e-28	-3.8384
210974_s_at	AP3D1	0.0837247	1.00337	1.05787e-27	4.4815
233748_x_at	PRKAG2	0.00176774	0.561333	1.24001e-27	2.36461
242968_at		0.580679	-0.754328	1.35132e-27	-5.95171
233671_at		0.0534944	-0.230091	1.41923e-27	-2.18692
219493_at	SHCBP1	3.46626e-09	1.75023	1.47335e-27	4.90549
222505_at	LMBR1	0.11862	0.57599	1.47581e-27	3.69536
219139_s_at	CROCCP3	0.734054	-0.521492	1.49971e-27	-2.30582
242110_at		0	-0.328882	1.60196e-27	-5.85066
230030_at	HS6ST2	0.172893	0.703233	1.63214e-27	7.51684
233099_at		0.290467	-0.119714	1.66468e-27	-3.11885
209509_s_at	DPAGT1	0.0673628	0.0955339	1.88825e-27	3.04938
211874_s_at	KAT6B	4.49837e-05	-1.4819	1.96201e-27	-3.20325
229372_at	GOLT1A	0.330009	0.182702	1.96201e-27	3.49117
242699_at	RP11-642D21.1	2.80014e-11	-1.38368	1.98993e-27	-3.23375
203701_s_at	TRMT1	0.694137	0.434671	2.04198e-27	3.0067
239191_at		0.000716572	-1.02648	2.11138e-27	-1.93388
220943_s_at	NDUFAF7	0.00376177	1.26026	2.17098e-27	2.38725
242480_at		0.88466	-0.048397	2.22838e-27	-3.65156
242677_at		2.86457e-07	-1.69359	2.3422e-27	-4.10507
219322_s_at	WRAP73	0.0479146	1.0284	2.42769e-27	2.15215
236963_at		2.83279e-08	-1.70265	2.63173e-27	-3.94184
229514_at	GPATCH2L	0.0270483	-0.980624	2.85016e-27	-4.15609
223241_at	MIR6836 /// SNX8	0.000170382	1.58831	2.95358e-27	3.69693
227718_at	MIR4657 /// PURB	0	0.212439	3.97536e-27	4.36543
242188_at		1.28042e-06	-1.55752	4.00111e-27	-4.26114
237628_at		0	-0.175805	4.02147e-27	-1.96096
242797_x_at		2.93154e-05	-0.984729	5.47442e-27	-4.11296
229506_at	PPM1L	0.1023	0.0229582	5.61991e-27	3.15709
238560_at	CALCOCO2	0.000306544	-1.32771	5.61991e-27	-2.89044
232431_at	NR3C1	1.01843e-06	-1.12772	6.35647e-27	-6.60442
243442_x_at		1.07113e-07	-1.41358	6.58809e-27	-4.67607
233702_x_at		0	-1.46528	6.84602e-27	-2.95149
233167_at	SELO	0.114451	0.287523	6.98944e-27	5.04545
222222_s_at	HOMER3	0	0.422991	7.24935e-27	3.02545
229033_s_at	MUM1	0.00639	-1.00717	7.34724e-27	-3.24392
244655_at	LOC100507311	4.22408e-07	-1.31161	7.689e-27	-3.10148
233637_at	DCAF8	0.122585	-0.779089	1.01147e-26	-3.58391
239567_at		0	-1.50774	1.01176e-26	-2.75608
241928_at		0.00799495	-1.22812	1.07429e-26	-3.81434
242330_at		0.0610426	-0.182255	1.23916e-26	-2.26232
235805_at		7.13541e-06	-1.49264	1.26651e-26	-3.504
215105_at	N4BP2L2-IT2	0.381471	-0.791436	1.35191e-26	-2.0027
233613_x_at	REXO2	0	1.43947	1.7433e-26	2.30883
228674_s_at	EML4	3.68456e-07	1.636	1.75523e-26	4.11119
243524_at		0	-1.62639	1.8129e-26	-5.71074
229552_at	HRK /// LOC283454	9.79217e-13	1.88823	1.82069e-26	3.05278
221677_s_at	DONSON	0	0.899665	1.82216e-26	4.5037
229254_at	MFSD4	0	1.24097	1.83505e-26	5.13822
241872_at		0.508332	-0.630104	1.9167e-26	-5.11954
239901_at		0.000758287	-0.606061	1.93759e-26	-3.79258
235795_at	PAX6	0.751129	0.383217	1.98107e-26	4.8867
214295_at	KIAA0485	0	-1.29344	2.02426e-26	-7.08984
223461_at	TBC1D7	0.000117819	0.481032	2.09564e-26	4.73021
241223_x_at		2.1386e-06	-0.99602	2.23372e-26	-3.49401
242299_at		0.0897342	-0.166667	2.2844e-26	-7.30816
232614_at		0.0117102	-0.709487	2.30726e-26	-5.98204
236816_at	NAA25	0.00378031	-1.2549	2.30726e-26	-4.3841
241798_at		6.81304e-05	-1.24854	2.34791e-26	-3.94545
224483_s_at	MFSD9	0.00121656	1.44455	2.48698e-26	2.17366
235328_at	PLXNC1	1.91558e-12	-1.47854	2.54817e-26	-2.27501
230874_at	SLC36A4	0.599369	0.50226	2.55335e-26	2.82682
232875_at	FOCAD	0.174023	-0.480933	2.58333e-26	-1.48402
241940_at		0.0725171	-0.307237	2.63862e-26	-4.08618
235879_at		0.0921558	-0.866988	2.68012e-26	-5.82894
220581_at	CCDC170	2.2695e-10	-1.64757	3.01612e-26	-3.45701
222155_s_at	SLC52A2	6.78221e-05	0.824688	3.38886e-26	5.98611
210340_s_at	CSF2RA	6.22748e-07	1.58104	3.52503e-26	2.57059
220198_s_at	EIF5A2	5.07516e-07	1.95065	3.52503e-26	1.98493
242078_at	AFF3	0.887948	-0.0555474	4.19825e-26	-2.65747
219345_at	BOLA1	0.0125902	0.759362	4.30998e-26	3.01425
222640_at	DNMT3A	0	1.7873	4.87124e-26	2.92303
222675_s_at	BAIAP2L1	0.000476218	1.40038	4.99025e-26	2.1666
235538_at		0.00587771	-1.2318	5.18398e-26	-7.0593
243041_s_at		0.947811	-0.557296	5.97351e-26	-5.16371
232144_at		0.00260364	-1.27361	6.14627e-26	-5.56239
222037_at	MCM4	1.61974e-10	1.55478	6.30682e-26	4.34591
240233_at	NUP50-AS1	0.00581948	0.557336	6.81771e-26	1.89351
203093_s_at	TIMM44	0	1.55194	7.03444e-26	2.70914
242438_at	ASXL1	0.250972	-0.202855	7.09762e-26	-3.91269
233425_at		0.764194	-0.657491	7.85745e-26	-3.51342
46270_at	UBAP1	0.548828	0.468848	7.90545e-26	3.16427
216621_at		0.0410314	-0.8039	8.32053e-26	-3.63051
209811_at	CASP2	5.05904e-05	1.4709	9.25311e-26	4.64657
231857_s_at	AGBL5	0	1.72775	9.45791e-26	2.37611
219004_s_at	MIS18A	2.74094e-06	1.0174	9.89939e-26	4.0745
211924_s_at	PLAUR	0.252774	0.383803	1.02784e-25	3.48535
236557_at	ZBTB38	0.0236502	1.1452	1.1001e-25	3.68916
226767_s_at	FAHD1	0.525593	0.617997	1.2382e-25	3.68406
240630_at		1.5815e-06	-1.0307	1.25221e-25	-2.05039
244476_at		0.00599573	-0.513957	1.37034e-25	-3.3628
219215_s_at	SLC39A4	0.00249087	1.08019	1.39231e-25	5.40812
244876_at		1.14175e-09	-1.92305	1.46223e-25	-3.66638
233884_at	HIVEP3	0.00435947	-0.647429	1.74522e-25	-3.99555
228753_at	LOC101927974	8.06303e-09	1.85662	1.7844e-25	2.58441
244224_x_at	LYNX1	4.20164e-05	1.32259	1.80304e-25	2.63412
223432_at	OSBP2	2.77944e-06	1.81506	1.81515e-25	1.87088
243329_at		0.000763278	-1.67348	1.9415e-25	-3.87055
230556_at	IMMP1L	5.91959e-07	1.27946	2.02479e-25	3.77503
65585_at	FAM86B1 /// FAM86B2 /// FAM86C1 /// FAM86DP /// FAM86FP	0.790365	-0.383054	2.10013e-25	-3.74184
238851_at	ANKRD13A	0.903948	-0.0287659	2.12576e-25	-3.82553
AFFX-hum_alu_at		4.00034e-06	-1.49208	2.39039e-25	-0.639289
235609_at	BRIP1	2.73282e-08	1.72752	2.72952e-25	4.96042
242390_at		0.00751549	-1.19942	2.7398e-25	-3.43386
232455_x_at	LOC340085	5.44551e-10	-1.77804	3.0614e-25	-1.60023
242342_at	GUCY1A2	2.30571e-07	-1.36543	3.26585e-25	-4.01143
221028_s_at	GFOD2	0.979255	0.58511	3.32182e-25	2.07651
235925_at		4.16013e-06	-1.03867	3.73271e-25	-5.3335
239301_at		7.62344e-10	-1.91019	3.85428e-25	-4.11973
243629_x_at	MFI2-AS1	0	1.23839	3.95414e-25	2.45921
242780_at	VAPA	6.07714e-12	-1.84503	4.06962e-25	-2.65317
243056_at	C12orf60	5.06951e-07	1.44529	4.11077e-25	3.08193
222357_at	ZBTB20	0	-0.864552	4.17022e-25	-6.42809
217586_x_at		0.00177312	-0.865441	4.60039e-25	-3.35489
230818_at		9.42809e-05	-0.743606	4.60177e-25	-2.82703
226209_at	NDUFV3	0.00891795	0.768448	4.86801e-25	2.13095
242562_at		8.36805e-05	-0.844099	5.15393e-25	-3.2851
240263_at		0	-0.237857	5.16228e-25	-4.99302
210549_s_at	CCL23	0.843591	0.37969	5.63785e-25	1.6512
213880_at	LGR5	0.00903796	0.573082	5.7653e-25	5.06766
224044_at	RHOT1	0.136767	-0.19773	5.89343e-25	-3.07525
226587_at	PWAR6	2.93697e-08	-1.53272	6.00451e-25	-6.4439
242357_x_at		0.90349	-0.125448	6.07921e-25	-3.00228
227760_at	IGFBPL1	0.518749	0.214481	6.35438e-25	3.49769
242041_at	CSPP1	0.206048	-0.601734	6.52295e-25	-4.41168
237908_at		0.232813	-0.0439661	7.33392e-25	-1.68143
214088_s_at	FUT3	0.147307	0.280852	7.70487e-25	3.75679
242558_at		0.000656272	-0.316396	7.7078e-25	-5.94683
232210_at		0.00067363	-1.00216	7.99295e-25	-6.0358
233596_at		0.885129	-0.453239	8.63762e-25	-3.98003
235577_at	ZNF652	0.476433	-0.0725682	9.15657e-25	-5.37932
242949_x_at	CCDC157	0.0893548	-0.880899	1.08854e-24	-3.90087
241630_at		0	-0.536774	1.10695e-24	-2.70326
243988_at		0.566358	-0.645071	1.18136e-24	-3.07444
238117_at	PPOX	0.723576	0.509967	1.28161e-24	3.17737
231437_at	SLC35D2	0	-0.531618	1.42418e-24	-2.53051
237563_s_at	RP11-295G20.2	0.0120897	0.319375	1.75202e-24	3.76413
234832_at	ANTXR1	0.0335798	-0.820246	1.84409e-24	-1.80246
220789_s_at	SNORA5B /// TBRG4	4.74218e-07	1.88397	1.89398e-24	2.98568
219964_at	ST7L	1.16618e-11	-1.74692	1.89927e-24	-2.12468
224588_at	XIST	0.000185134	-1.44083	1.93479e-24	-4.45633
241906_at		0.0200803	-0.245742	2.04565e-24	-5.26144
229193_at	LUC7L3	0.411894	-0.156667	2.08099e-24	-5.08374
224513_s_at	UBQLN4	0.000210605	0.980007	2.34898e-24	3.18143
243626_at		0.0365595	-0.72996	2.34898e-24	-2.71763
233003_at		0.0410487	-0.377314	2.34933e-24	-2.06128
33132_at	CPSF1 /// MIR1234 /// MIR6849 /// MIR939	0.0490909	0.256666	2.45364e-24	2.88201
223229_at	UBE2T	0	1.77315	2.45887e-24	5.71087
238032_at		0.0559438	-0.578471	2.53294e-24	-2.50953
240775_at		3.40996e-06	-1.2763	2.7057e-24	-2.80313
232476_at		0.782431	-0.0757024	3.10891e-24	-3.70351
244023_at	SYK	0.417603	-0.0400016	3.10902e-24	-4.15012
228850_s_at	SLIT2	3.38234e-08	-1.67853	3.15904e-24	-4.59573
219296_at	ZDHHC13	0	1.37959	3.29801e-24	4.15567
233626_at		4.46861e-05	-0.841055	3.70394e-24	-3.07101
227432_s_at		0	-1.87428	3.76714e-24	-3.96676
244290_at		0.0192169	-0.655341	4.01317e-24	-5.3168
216022_at		0.550504	-0.238387	4.56206e-24	-3.64958
237209_s_at	NFRKB	0.594948	0.122923	4.56206e-24	2.52508
224919_at	MRPS6	0.952772	0.00161935	4.75413e-24	3.16705
229706_at	TCERG1	0.184678	-0.369068	5.23625e-24	-3.84545
240518_at	LOC729291	0	-0.471426	5.27e-24	-2.23908
235134_at	RP11-111M22.3	0.062286	1.0794	5.34816e-24	4.59303
235807_at		1.9984e-15	-2.03887	5.71818e-24	-1.89297
239238_at		0.817144	-0.216929	6.08271e-24	-5.06542
234668_at		0.531585	-0.087516	6.35419e-24	-2.6243
240399_at		9.01043e-05	-1.46671	6.4667e-24	-3.25353
225720_at	SYNPO2	2.45688e-06	-1.61597	7.47187e-24	-5.70342
236949_at		0.000270141	-1.4316	7.58143e-24	-3.27243
214707_x_at	ALMS1	1.51941e-09	-1.58486	7.60655e-24	-3.12386
216604_s_at	SLC7A8	5.25777e-06	-0.968443	7.75543e-24	-5.17947
232890_at		7.32137e-05	-1.37168	8.0137e-24	-3.92312
214680_at	NTRK2	0.166567	-0.0699464	8.01811e-24	-3.16793
218758_s_at	RRP1	6.10889e-12	2.5205	8.17585e-24	1.90888
213647_at	DNA2	0	1.06245	8.74445e-24	3.17462
220851_at	BC069756	0.298209	-0.0289574	9.81471e-24	-1.80316
227934_at	KPNA5	0.0400174	-0.602811	9.91521e-24	-3.66286
235967_at	RP11-448A19.1	6.16834e-06	1.70742	1.00688e-23	1.99939
227384_s_at	LOC102725188 /// LOC727820	0.565736	-0.503772	1.07251e-23	-5.67376
48531_at	TNIP2	0.81861	0.560982	1.15504e-23	2.4089
241435_at		0.984249	-0.592827	1.15987e-23	-4.95326
228706_s_at	CLDN23	2.0835e-07	1.16801	1.16265e-23	3.34774
244547_at	SGK494	0.00100328	-0.815614	1.18854e-23	-3.52294
237216_at		0.032804	-0.112616	1.25378e-23	-4.26825
219088_s_at	ZNF576	0	1.58916	1.28047e-23	2.26718
235660_at		1.81117e-06	-0.970942	1.41447e-23	-2.58418
237398_at		0	-0.495488	1.68905e-23	-2.63605
227920_at	BEND3	6.8023e-07	1.33523	1.75565e-23	3.39613
238131_at	PHC2	1.97668e-08	-1.35336	1.831e-23	-2.3936
218576_s_at	DUSP12	0.842138	0.0685931	1.91703e-23	3.61719
216751_at		2.04474e-05	-1.39641	1.95606e-23	-3.55707
244545_at		0.211074	0.816145	2.04255e-23	2.22848
244411_at	LOC100507316	0.992761	0.0614083	2.1248e-23	2.33822
236558_at		0.0170585	-0.0584031	2.22748e-23	-3.56329
234135_x_at		0.118377	-0.389841	2.25692e-23	-2.79575
242154_x_at	LRR1	6.65201e-12	2.15041	2.25692e-23	1.2292
222645_s_at	KCTD5	0.0100242	1.25367	2.28922e-23	3.27877
204330_s_at	MRPS12	2.44249e-15	1.85232	2.31026e-23	3.01035
209196_at	WDR46	0.417986	0.284042	2.46108e-23	2.43038
232979_at	MIR10A	3.52389e-11	-1.28052	2.57542e-23	-3.24268
233647_s_at	CDADC1	9.04943e-06	0.327	2.65329e-23	3.83218
216222_s_at	MYO10	2.78179e-07	0.894993	2.66776e-23	4.27999
226537_at	HINT3	2.42721e-06	1.17342	2.83996e-23	5.06271
213634_s_at	TRMU	0.886651	0.0675751	2.8522e-23	1.99525
215248_at	GRB10	0.000250117	-0.98156	3.064e-23	-3.97787
228906_at	TET1	0	1.92856	3.07262e-23	3.81616
243088_at		0.920532	-0.375076	3.19966e-23	-4.33002
232584_at		0.725801	-0.254099	3.2186e-23	-4.87012
232609_at	CRB3	0.837876	0.16213	3.26995e-23	1.85228
244599_at		0.523971	-0.0355028	3.48565e-23	-2.30362
243233_at		0.0015306	-1.26584	3.75859e-23	-5.73754
228597_at	MIS18A	2.34368e-12	1.664	4.07965e-23	5.23851
244699_at	AHI1	2.04409e-09	-1.30237	4.20538e-23	-3.55329
225412_at	TMEM87B	0.000928493	-1.12579	4.27834e-23	-3.60533
230689_at		0.0238397	-0.753565	4.27834e-23	-3.39987
240296_at		0	-0.512373	4.47197e-23	-4.17192
235999_at		0.0107135	-0.250816	4.56184e-23	-3.60814
242972_at	HCG18	0.0170467	-0.392912	4.73293e-23	-3.66248
242983_at		0.0469131	-0.9106	4.74451e-23	-2.92126
213379_at	COQ2	0	1.46695	5.31069e-23	3.51884
242837_at	SRSF4	0.00630601	-1.17537	5.31069e-23	-5.39453
226784_at	TWISTNB	0.00233866	1.01476	5.33599e-23	3.16862
232916_at		0.000269326	-0.796583	5.34443e-23	-3.87516
220333_at	PAQR5	0.132915	1.12019	6.04146e-23	1.65739
231837_at	USP28	0	1.06311	6.09033e-23	3.73466
228623_at		0	-0.594365	6.47186e-23	-4.74099
242593_at		0.257933	-0.534236	6.6032e-23	-3.57022
218741_at	CENPM	0	0.342064	6.62527e-23	3.22574
226664_at	TBC1D20	0.0417719	0.271997	6.71092e-23	2.08022
229352_at	SPESP1	1.42589e-06	1.553	7.00501e-23	4.96005
242646_at		0.0940308	-0.682498	7.33653e-23	-4.28888
218290_at	MIR6789 /// PLEKHJ1	0.626604	0.336506	7.57025e-23	2.61407
242248_at	PHKB	9.56018e-05	-0.849085	7.78607e-23	-3.77223
242294_at	FBXO45	2.22045e-16	1.94093	7.78607e-23	2.79137
229540_at	RBPJ	0.00144182	-0.827017	8.6708e-23	-2.1345
204956_at	MTAP	0.791975	0.376829	9.5221e-23	3.82569
233180_at		0	-1.86548	9.68881e-23	-4.02467
237456_at		0	-1.04496	9.99005e-23	-4.3941
242554_at	TPCN2	0.363378	0.0113491	1.15151e-22	2.3248
223527_s_at	CDADC1	0.00750314	0.370215	1.18857e-22	2.80719
243286_at		0.41861	-0.324111	1.19106e-22	-4.23681
225723_at	CCDC167	4.6792e-05	0.905023	1.22141e-22	2.63255
47105_at	DUS2	0	1.6206	1.23343e-22	2.06722
232096_x_at	FOXP1-IT1	5.51073e-10	-1.72134	1.37619e-22	-3.26699
224387_at	COMMD5	0.0558445	0.349841	1.45163e-22	2.3968
242111_at	METTL3	0.000468669	-1.35517	1.50159e-22	-3.11246
225933_at	CCDC137	0.018503	0.525486	1.50411e-22	3.30609
222646_s_at	ERO1L	0.00465793	0.490679	1.59976e-22	5.78544
233832_at		0	-1.14319	1.63741e-22	-2.84931
243489_at		2.59997e-08	-1.16961	1.71216e-22	-4.71739
244813_at		0	-1.46133	1.71419e-22	-3.65774
242189_at		0.614076	-0.230182	1.73823e-22	-2.46727
242846_at		0.0135693	-0.483638	1.73823e-22	-3.67542
232471_at		0.000401038	-0.928101	1.94625e-22	-4.36346
244200_at		1.06137e-13	-1.61711	1.96628e-22	-1.95039
228441_s_at		2.78327e-06	1.43596	2.07695e-22	3.20161
223777_at	DDX11L2	0	-1.22969	2.15345e-22	-2.53937
223428_s_at	ISY1	7.53295e-08	1.75216	2.20117e-22	2.78756
235496_at	HRCT1	1.0398e-05	1.60828	2.29989e-22	3.79001
214714_at	ZNF394	0.0750186	0.731971	2.3145e-22	2.86773
240730_at		0.000192086	-1.29823	2.31478e-22	-1.92658
230321_at	TOR1AIP2	0.00411024	0.534149	2.36577e-22	1.92596
223727_at	KCNIP2	0.000277387	-1.39491	2.38536e-22	-2.91671
239012_at	RNF144B	0.184338	-0.406027	2.44786e-22	-4.41031
223811_s_at	GET4 /// SUN1	0.00699036	0.876304	2.45912e-22	2.62428
240013_at		0.391478	0.436978	2.46845e-22	2.46612
238913_at		0.00317679	-0.853154	2.51269e-22	-4.04932
209627_s_at	OSBPL3	0.0155782	1.09818	2.52659e-22	4.09423
220089_at	L2HGDH	9.32809e-12	1.34259	2.5516e-22	1.90574
224441_s_at	USP45	0.00732169	0.671365	2.57005e-22	2.82781
65884_at	MAN1B1	0.430018	0.038592	2.65633e-22	2.35342
235117_at	CHAC2	0	1.90039	2.76772e-22	5.63856
243496_at	RAB18	0	-0.240754	2.78435e-22	-4.02836
243667_at		3.95581e-06	-1.88552	2.98069e-22	-3.48616
219294_at	CENPQ	4.05853e-08	1.31986	2.98349e-22	3.45669
34225_at	MIR943 /// NELFA	0.139326	0.508926	3.15523e-22	2.13277
230890_at	KIAA1328	0.000105653	-1.06561	3.18435e-22	-1.86597
204203_at	CEBPG	0.000199408	1.00315	3.31683e-22	4.37693
228262_at	MAP7D2	0.000283421	0.690547	3.36764e-22	4.36629
221758_at	ARMC6	9.27702e-13	2.32994	3.49499e-22	1.79231
230249_at	KHDRBS3	2.49643e-05	0.331829	3.62007e-22	3.49002
241897_at		0	-0.790533	3.7459e-22	-6.55528
238862_at	MFSD4	6.99076e-05	1.01175	3.82791e-22	2.67842
37950_at	PREP	5.6537e-12	1.58103	3.83309e-22	3.29704
233834_at		0.167676	-0.343623	3.84161e-22	-3.09629
243509_at		3.27007e-07	-1.01627	4.07812e-22	-5.12285
227550_at	GFRA1	0.000609743	-1.04803	4.15782e-22	-7.4258
244286_at		0.375539	-0.416215	4.32364e-22	-3.25562
236988_x_at	ITGB2	0.31978	0.495484	4.71339e-22	3.02341
238220_at	KDM6A	0.0272827	-0.963841	4.79796e-22	-3.80882
222722_at	OGN	0.000636084	-0.549712	5.24323e-22	-8.89152
236649_at	DTWD1	8.85439e-09	-1.62007	5.40004e-22	-4.29433
226980_at	DEPDC1B	1.26065e-10	1.82651	5.48028e-22	4.2256
236896_at	ZIC1	0.0983229	0.382783	5.63087e-22	2.36604
221649_s_at	PPAN /// PPAN-P2RY11	0.0147516	0.562082	5.70842e-22	2.6981
214448_x_at	NFKBIB	6.32633e-08	1.23658	5.71103e-22	2.26148
228483_s_at	TAF9B	0.000488386	-1.20968	5.71103e-22	-3.39622
232974_at		0	-1.62529	5.88091e-22	-3.25708
243052_at	MOB3C	0.439046	-0.288897	6.13858e-22	-2.60663
37966_at	PARVB	0	1.95214	6.1448e-22	3.04099
232033_at	USP37	0.0137931	0.711402	6.4579e-22	3.57426
230389_at	FNBP1	0.000163173	-1.24992	6.49442e-22	-3.60689
219742_at	PRR7	0	2.81363	6.58561e-22	1.9639
222186_at		0.000150007	-1.34665	6.96622e-22	-4.71486
242121_at		0	-0.446801	7.00378e-22	-5.77862
244587_at	ATF7	0.363227	-0.433292	7.16311e-22	-1.99708
210398_x_at	FUT6	0	0.96694	7.16889e-22	2.16367
242232_at		0.914899	-0.29978	7.8802e-22	-3.5561
244785_at	CTD-2118P12.1	0.00667922	-0.129644	8.019e-22	-0.997085
234020_x_at	AC018462.2 /// BC071802	0.611211	-0.479122	8.13953e-22	-1.6684
232762_at	KIAA1217	5.7544e-07	-1.44946	8.52625e-22	-3.8162
235909_at	PCBP1-AS1	0.823371	-0.133861	8.80751e-22	-2.06523
232266_x_at	CDK13	2.23424e-06	-1.38226	1.02987e-21	-4.22325
235296_at	EIF5A2	0.207625	0.0635935	1.02987e-21	4.10489
243966_at		0.590976	-0.337479	1.02987e-21	-3.97523
233280_at		0.342938	-0.465357	1.06519e-21	-4.74307
223650_s_at	NRBF2	0.00962965	0.828738	1.06904e-21	4.1049
208238_x_at		0.000136103	-0.76837	1.17119e-21	-2.39218
223964_x_at		0.740583	0.938147	1.18899e-21	2.13896
227571_at		0	-1.96583	1.4109e-21	-2.22589
242868_at		0.00021343	-1.1016	1.417e-21	-5.24119
244629_s_at	LOC101060747 /// PDPK1	1.33285e-05	-0.877321	1.4236e-21	-2.06886
214803_at	CDH6	0	-1.45689	1.64994e-21	-3.03627
237561_x_at		2.94566e-09	-1.37316	1.64994e-21	-1.97776
238696_at		0	2.22786	1.84464e-21	1.21869
232997_at		0	-1.00767	1.84768e-21	-5.45204
243184_at		0	-0.729607	1.86579e-21	-4.52263
218360_at	RAB22A	3.80687e-06	1.34625	1.91032e-21	3.40761
236752_at		0	-1.08288	1.92356e-21	-5.34984
242343_x_at		0.000288391	-1.44807	2.14027e-21	-5.0049
223628_at	TMEM191A	0.000915404	1.60693	2.17032e-21	2.09866
235028_at		0	-1.24345	2.17041e-21	-6.70679
232631_at	CDH6	2.66454e-15	-2.15232	2.34507e-21	-1.69197
235489_at	RHOJ	0.0014666	-0.994764	2.36554e-21	-4.49054
229500_at	SLC30A9	0.000620529	0.600664	2.4645e-21	4.42809
220162_s_at	CARD9 /// DNLZ	4.24039e-12	1.86434	2.48963e-21	2.35041
237143_at		0.00192901	-0.283177	2.49704e-21	-1.26023
223364_s_at	DHX37	0.000696434	0.87505	2.58617e-21	2.40613
242125_at		2.50422e-12	-1.71768	2.60137e-21	-2.81114
242008_at		0.89178	-0.477424	2.64894e-21	-5.17652
242293_at	ING3	0.0294185	0.553274	2.76517e-21	2.50849
239448_at		0.000276188	-0.509631	2.81797e-21	-4.79393
205565_s_at	FXN	1.76636e-12	1.79637	3.01282e-21	2.46442
239579_at	EPHX4	0.0904761	0.071329	3.1653e-21	4.57965
234704_at		0.806326	-0.216446	3.21963e-21	-1.28111
231808_at	OIP5-AS1	0	0.361632	3.23239e-21	2.25106
240593_x_at		0.873545	-0.524221	3.55314e-21	-3.93259
215605_at	NCOA2	0.0367925	-0.250767	3.55494e-21	-2.9059
219602_s_at	PIEZO2	5.08928e-05	-1.42097	3.59769e-21	-5.41443
205107_s_at	EFNA4	0.0100551	1.19688	3.62471e-21	3.18437
60794_f_at	ZNF814	0.62091	-0.347195	3.67741e-21	-6.45083
233176_at	LOC100507642	0	1.46765	3.95244e-21	2.8575
218815_s_at	TMEM51	0.352801	0.291249	3.97319e-21	2.1242
239361_at		3.21556e-08	-1.39957	3.99402e-21	-2.60593
237671_at		0.00202503	-0.933972	4.13467e-21	-2.43449
238108_at		0.0471691	-0.0718138	4.35952e-21	-2.18441
76897_s_at	FKBP15	0.334712	0.598542	4.38029e-21	4.17868
228910_at	CD82	1.88058e-09	1.85868	4.61739e-21	2.40155
222923_s_at	KCNE3	0.684575	0.145098	4.73427e-21	1.67123
204911_s_at	TRIM3	2.52801e-06	-1.30485	4.95724e-21	-1.82381
221596_s_at	RBM48	0.379102	0.0865993	5.01616e-21	3.35535
215612_at		0.960101	-0.0736633	6.12662e-21	-2.8493
235111_at	LSAMP	0.0255726	-0.178726	6.18332e-21	-1.92208
225124_at	PPP1R9B	0.855392	-0.141551	6.51015e-21	-3.75963
219161_s_at	CKLF /// CKLF-CMTM1	0.000917582	0.901714	6.5776e-21	2.97964
223941_at	FBXO24	0.0158728	0.997793	6.66165e-21	1.78466
215553_x_at		0	-1.38058	6.91696e-21	-2.39097
203234_at	UPP1	0.0264528	0.467488	6.95654e-21	2.99501
40093_at	BCAM	2.41809e-05	-1.18327	7.04596e-21	-3.1464
238886_at	TMED10	0.000626302	-0.94514	7.0715e-21	-3.51524
217713_x_at		0.000101074	-0.770095	7.18835e-21	-1.81635
242635_s_at	NAPEPLD	0	0.974631	7.38468e-21	3.35465
223580_at	SPSB2	0.00152002	1.15414	7.51915e-21	2.57798
210653_s_at	BCKDHB	0.164466	0.0621978	7.56814e-21	3.57333
235875_at		0	-0.158358	8.01686e-21	-3.06902
210942_s_at	ST3GAL6	0.00079393	1.11102	8.04848e-21	3.84021
229905_at	RAP1GDS1	0.171638	-0.20895	8.64262e-21	-4.71033
224997_x_at	H19 /// MIR675	0	-1.35511	8.65726e-21	-7.01918
237418_at		0	-0.155858	8.77982e-21	-2.47254
213492_at	COL2A1	0.568168	-0.403709	8.86328e-21	-6.67637
237006_at		1.25338e-07	-1.293	9.14145e-21	-5.2107
207668_x_at	PDIA6	4.14017e-06	1.48689	9.24822e-21	2.94303
224987_at	C6orf89	5.45516e-06	1.52909	9.66692e-21	2.30642
241956_at		1.39717e-06	-1.3702	9.81763e-21	-3.88191
230392_at		0	-1.79581	1.03615e-20	-4.80556
227341_at	BEND7	0.00589187	1.16684	1.03654e-20	5.29162
41858_at	PGAP2	0.000929074	0.893424	1.04045e-20	3.18466
236592_at		4.93161e-13	-1.88034	1.05003e-20	-2.94935
239819_at		1.06262e-08	-1.51825	1.05018e-20	-2.62274
239331_at		0.0909777	-0.956741	1.10411e-20	-4.82293
230653_at	LOC102724356	4.44089e-16	-1.99145	1.11666e-20	-5.11701
244677_at	MIR6883 /// PER1	0.202009	-0.570137	1.1391e-20	-3.33174
244298_at		0.000596247	-0.496491	1.14311e-20	-3.04372
239544_at		0	-1.20332	1.21585e-20	-3.29309
243315_at		0.499455	-0.364798	1.22794e-20	-3.99163
209015_s_at	DNAJB6	4.37792e-10	1.71604	1.26832e-20	4.45852
232447_at		8.80999e-07	-1.37645	1.26832e-20	-2.24632
222250_s_at	INTS7	0.316244	0.0980365	1.33195e-20	3.85849
238950_at	TNFRSF9	2.04323e-07	1.41859	1.33828e-20	1.62557
243350_at		0	-0.834395	1.39222e-20	-2.95918
228533_at		4.91311e-11	2.0861	1.40958e-20	1.19335
216757_at		0.870878	-0.105406	1.43731e-20	-2.61283
238619_at	RP11-138A9.1	0.275241	-0.448935	1.43731e-20	-5.15707
225099_at	FBXO45	2.22045e-16	1.95205	1.44943e-20	4.63107
220371_s_at	SLC12A9	0.0113766	0.997581	1.45739e-20	1.65926
241990_at	RHOV	3.57368e-07	1.60471	1.46936e-20	3.26915
210236_at	PPFIA1	0.0631658	0.46335	1.47714e-20	3.0541
220032_at	CPED1	0.00486351	-0.622345	1.607e-20	-2.28792
228462_at	IRX2	1.16816e-06	-0.759207	1.61838e-20	-4.60757
232882_at		0.000579024	-0.856776	1.73047e-20	-5.67806
242149_at	FAM210A	0.440308	0.105148	1.7914e-20	2.32876
218504_at	FAHD2A	0.633329	0.805389	1.7991e-20	2.89456
214877_at	CDKAL1	5.11496e-08	1.38716	1.85849e-20	3.06795
222233_s_at	DCLRE1C	1.02327e-10	1.53758	1.8644e-20	3.21187
236398_s_at	RP11-443B7.1	0.390528	0.863828	1.86687e-20	2.77115
227159_at	GHDC	0	-1.33186	1.87876e-20	-2.53519
241501_at		0.275329	-0.178439	1.89412e-20	-2.03137
238942_at		0.147253	-0.347927	1.92628e-20	-2.45469
219537_x_at	DLL3	0.0044173	1.56815	1.9335e-20	1.92372
219532_at	ELOVL4	0	0.406991	2.11226e-20	3.59558
206574_s_at	PTP4A3	4.89218e-07	1.69888	2.16171e-20	3.09243
226706_at	FLJ23867 /// QSOX1	5.50562e-09	1.36645	2.16171e-20	3.04707
241892_at	NCL	0.00531317	-0.588277	2.16597e-20	-1.70524
218498_s_at	ERO1L	0.137209	0.453702	2.23828e-20	3.09029
244625_at		0	-1.93394	2.23828e-20	-4.47017
240549_at	LOC100507459	0.725004	0.0647033	2.48965e-20	2.58214
231770_x_at	WDPCP	6.66134e-16	-1.88882	2.5096e-20	-2.20985
242175_at		0.800213	-0.0427291	2.57971e-20	-2.47944
225307_at	ZNF511	5.53103e-07	1.67708	2.6302e-20	1.81245
243234_at	TBX3	5.74087e-08	-1.41289	2.78907e-20	-3.01529
244119_at	LINC00551	0.000148101	1.28712	2.82606e-20	1.3725
230628_at	EP400	0.0149846	1.04412	2.90474e-20	2.09837
215296_at	CDC42BPA	0.251968	-0.357424	2.90581e-20	-3.02547
224609_at	SLC44A2	0.431828	0.0944319	2.99848e-20	2.9207
232814_x_at	APOPT1	2.08157e-06	-1.15168	3.02905e-20	-2.92598
205086_s_at	NCAPH2	0	1.3883	3.05724e-20	2.25996
234674_at		0.146728	-0.215557	3.07325e-20	-2.40495
243860_at		2.81404e-05	-0.815842	3.07325e-20	-2.40535
204013_s_at	LCMT2	0.00826257	-0.623864	3.12709e-20	-2.87636
209361_s_at	PCBP4	1.55126e-05	1.41716	3.17276e-20	1.85192
244467_at	SHISA8	0.628748	0.348633	3.18022e-20	1.70894
232453_at		0.024166	-0.258327	3.20062e-20	-3.89627
208611_s_at	SPTAN1	1.29534e-05	-1.56778	3.30778e-20	-4.08356
241966_at	MYO5A	0.000572072	0.913725	3.43006e-20	1.94007
210112_at	HPS1	0.133679	0.561985	3.44909e-20	2.20377
237157_at		6.61825e-05	-0.794477	3.50605e-20	-4.06536
243598_at		0	-1.59103	3.77299e-20	-3.31614
240385_at		0.96679	-0.103362	4.0131e-20	-2.08782
233611_at		0	-1.07187	4.03022e-20	-3.80524
207365_x_at	USP34	0.000349933	-1.32896	4.09609e-20	-2.54137
230788_at	GCNT2	1.33521e-05	1.18897	4.14501e-20	5.89367
239770_at	ESYT3	0	1.06289	4.17164e-20	2.16305
225904_at	CCSAP	6.63985e-07	0.95276	4.25359e-20	4.55038
233219_at		0.000272691	-1.35589	4.31091e-20	-4.19596
233800_at		8.01206e-07	-1.67364	4.32001e-20	-3.11454
244292_at		0.0552765	-1.02422	4.49162e-20	-4.05327
230191_at	TTBK1	0.474325	-0.0424761	4.54866e-20	-2.11173
203847_s_at	AKAP8	0.251594	0.842581	4.55212e-20	1.8119
230875_s_at	ATP11A	4.58306e-06	0.970873	4.69842e-20	5.26335
239350_at	MARVELD3	0.000117097	0.604955	4.76172e-20	3.5512
236617_at		0	-1.10943	4.93511e-20	-3.87971
209511_at	POLR2F	1.37496e-08	1.57742	4.95091e-20	2.6123
242877_at		0.603188	-0.355754	4.95117e-20	-4.12189
240765_at		3.83707e-08	-1.09309	5.1294e-20	-2.62095
228124_at	ABHD12	0.0242127	0.587691	5.24991e-20	3.26285
229867_at	BTBD9	1.893e-09	-1.49088	5.69312e-20	-1.53344
236521_at	RP11-1109F11.5	1.91e-05	-1.29508	5.71997e-20	-2.13752
242853_at		0.0260408	-0.469399	5.86149e-20	-3.60907
216682_s_at	SUPT20H	0.591508	-0.304765	6.00939e-20	-3.32128
224523_s_at	CMSS1	0	1.95454	6.08793e-20	3.30968
223774_at	SNHG12 /// SNORA16A /// SNORA44 /// SNORA61	0.789429	0.0108692	6.08827e-20	3.62854
227584_at	NAV1	3.61135e-06	-1.27821	6.23813e-20	-2.18308
222644_s_at	COLGALT1	0.00823269	0.735535	6.52261e-20	2.33061
213619_at		0.0157125	-0.838114	6.62491e-20	-3.21336
231901_at	C19orf52	0	1.50675	7.08282e-20	4.18148
241579_at		0.544981	-0.34022	7.19292e-20	-2.6617
216228_s_at	WDHD1	2.85188e-07	1.68391	7.19495e-20	3.39881
238488_at	IPO11 /// LRRC70	0	-1.58242	7.20386e-20	-3.31662
204470_at	CXCL1	8.37673e-07	1.72756	7.32693e-20	4.58654
241106_at		0.0565614	-0.684045	7.32693e-20	-2.12285
210192_at	ATP8A1	1.62744e-05	-1.58387	7.36049e-20	-2.24358
228731_at	GUCY1A2	0.00215374	-0.981749	7.45579e-20	-5.02741
238447_at	RBMS3	6.08805e-10	-1.79149	7.45579e-20	-6.49186
236368_at	KIAA0368	0	-1.21434	8.00624e-20	-3.35737
226916_x_at	DPP9	0.00154077	0.681238	8.11362e-20	1.81446
223697_x_at	C9orf64	1.81372e-05	-0.89473	8.27998e-20	-3.12333
228181_at	SLC30A1	0.000242696	1.29719	8.36051e-20	3.27971
91684_g_at	EXOSC4	0	1.83087	8.50612e-20	2.31288
204727_at	WDHD1	0	0.423337	8.51281e-20	2.59646
224429_x_at		0.765268	-0.42753	8.54261e-20	-2.15464
210527_x_at	TUBA3C /// TUBA3D	0	2.69012	9.66193e-20	1.74705
232253_at	C5orf56	2.11686e-06	-0.963344	1.02416e-19	-2.25833
215304_at		8.42104e-08	-1.37628	1.06512e-19	-5.44474
218112_at	MRPS34	0.00243093	1.15188	1.083e-19	2.39505
237136_at		0.0273403	-0.779066	1.08831e-19	-1.94908
234604_at		0.00535333	-0.978336	1.18284e-19	-3.53363
210233_at	IL1RAP	0.0061809	0.705507	1.20258e-19	2.46546
232510_s_at	DPP3	1.05644e-05	0.760675	1.20258e-19	3.00764
320_at	PEX6	0.240786	0.349276	1.20865e-19	2.46753
236379_at		0.232976	-0.497792	1.26593e-19	-3.71866
214153_at	ELOVL5	0.644475	-0.0946258	1.28026e-19	-2.49434
225711_at	ARL6IP6	0.00158284	0.602784	1.28355e-19	3.78865
233450_at		0.00245873	-0.29287	1.28705e-19	-2.38213
229465_s_at		0.000111191	-1.28557	1.36358e-19	-4.49724
215286_s_at	PHTF2	2.87123e-06	0.742228	1.40758e-19	2.23261
230369_at	GPR161	9.07692e-11	1.51898	1.46559e-19	3.66494
242481_at		0.311634	0.0267317	1.48557e-19	5.4593
223119_s_at	USP47	0.000440619	-1.46063	1.49724e-19	-2.55808
216459_x_at	DDR1-AS1	0.0125616	-0.714558	1.50337e-19	-1.91527
219652_s_at	CXorf36	4.79071e-06	-0.645668	1.58492e-19	-2.12837
242664_at		0.289451	-0.097979	1.66943e-19	-2.79069
203577_at	GTF2H4	0.0360722	0.975859	1.68127e-19	2.97778
204318_s_at	GTSE1	1.72347e-05	1.77096	1.69203e-19	4.29129
219384_s_at	ADAT1	0.595159	0.296312	1.73827e-19	2.65977
240846_at	PCBD2	9.48854e-05	-1.05545	1.75616e-19	-2.25884
237048_at	RP11-66N11.8	8.50229e-11	1.41038	1.769e-19	2.16403
238892_at		0	-0.647047	1.83878e-19	-3.50873
228110_x_at	RP11-792A8.4	0.00843223	1.17987	1.86924e-19	2.60793
243189_at	NRF1	0.922012	-0.190677	1.86924e-19	-2.9185
232949_at		0	-0.818807	1.87823e-19	-1.99791
228622_s_at	DNAJC4	0.461291	0.555105	1.91304e-19	2.53093
238615_at	ERLIN2	0.0275229	-0.118506	1.91304e-19	-3.16996
235572_at	SPC24	2.98018e-08	1.96889	1.99274e-19	3.11926
221803_s_at	NRBF2	0.0230143	0.542717	1.99941e-19	3.72103
236813_at	MORN4	1.76398e-06	0.0293358	2.00101e-19	1.79378
235023_at	VPS13C	0.00151966	-1.18912	2.02572e-19	-5.08891
211603_s_at	ETV4	0.00942017	0.517898	2.04908e-19	1.83881
241686_x_at		0	-2.57568	2.05275e-19	-1.93003
206451_at	TBCCD1	0.00312801	1.38041	2.16534e-19	3.19799
240446_at		0.529291	-0.197313	2.16534e-19	-3.16257
238652_at		0.00136335	-0.784032	2.17646e-19	-2.08805
231872_at	LRRCC1	0.00160538	0.853287	2.22495e-19	3.39952
230591_at	LOC729887	0.288439	0.767796	2.25644e-19	2.36596
225721_at	SYNPO2	0.000154489	-1.3154	2.26043e-19	-4.40165
244860_at		0.549916	-0.0590334	2.26043e-19	-4.92758
243249_at		2.28918e-08	-1.90091	2.27489e-19	-4.36346
233417_at		0	-1.70313	2.31013e-19	-3.79552
226983_at	ZNF777	0.592646	0.140218	2.32626e-19	2.17595
242239_at	NSUN6	1.64929e-10	-1.88922	2.61388e-19	-3.53821
237018_at		0.10444	-0.29548	2.62963e-19	-3.4346
232653_at		0.0357769	-0.581916	2.63038e-19	-6.33956
227223_at	RBM39	2.04524e-06	-1.71702	2.68104e-19	-3.75883
214172_x_at	RYK	0.00021983	1.40308	2.71432e-19	2.29213
235022_at	FAM210A	0.00360208	0.849512	2.74454e-19	3.84264
242440_at		0.83441	-0.370784	2.90934e-19	-3.56699
207499_x_at	UNC45A	0.251479	-0.0788291	2.97119e-19	-1.83874
219168_s_at	PRR5	0.000658392	0.859197	3.07522e-19	2.01747
236669_at	SDCBP2-AS1	1.09903e-08	-1.67465	3.15008e-19	-1.85801
209973_at	NFKBIL1	2.40704e-06	1.44851	3.2245e-19	1.39971
203904_x_at	CD82	3.08375e-07	1.76035	3.26094e-19	2.90351
219984_s_at	HRASLS	0	1.59773	3.26094e-19	4.42588
230439_at	RBAKDN	0	3.10105	3.37532e-19	1.49769
236978_at		1.26921e-08	-1.66762	3.41533e-19	-3.80228
243364_at	AUTS2	4.67422e-07	1.44322	3.44621e-19	2.28524
224504_s_at	BUD13	0	1.66475	3.50484e-19	2.06467
228542_at	MRS2	8.28461e-10	1.98077	3.55784e-19	2.62839
223453_s_at	ATL3	0	0.736562	3.58129e-19	2.34729
[truncated: 52,678 more rows]
