# Supplementary material for: Identification of genes and pathways associated with menopausal status in breast cancer patients using two algorithms
Source: BMC Womens Health. 2024 Jan 2;24:4. doi: 10.1186/s12905-023-02846-7 (PMC10763477; doi:10.1186/s12905-023-02846-7)
Supplement: Supplementary file 1 — Additional file 1: Supplementary Table 1. p-value and fold change of each gene. Supplemetary Table 2. KEGG enrichment of DEGs. Supplemetary Table 3. Molecular funciton enrichement of DEGs. Supplemetary Table 4. Biological process enrichement of DEGs (Top 50). Supplemetary Table 5. Survival and Target Compounds of DEGss. [file 12905_2023_2846_MOESM1_ESM.zip › Table S2.xlsx]

## Sheet: Sheet1
Supplemetary Table 2. KEGG enrichment of DEGs
	Description	Overlap	Enrichment Ratio	p-value	Genes
hsa04110	Cell cycle	21	4.33189	1.03675e-08	CHEK1;CDK1;SFN;BUB1;TTK;MCM7;CDC20;SKP2;CDKN2A;MCM2;CCNE1;E2F5;DBF4;CCNB2;TFDP1;MAD2L2;ESPL1;CDK6;MCM4;MYC;CDC25C
hsa04115	p53 signaling pathway	11	3.90787	9.7121e-05	SERPINB5;CHEK1;CDK1;SFN;GTSE1;SESN3;CDKN2A;CCNE1;CCNB2;CDK6;PMAIP1
hsa03030	DNA replication	7	4.97365	0.00040822	MCM7;RFC4;POLE3;MCM2;RFC2;FEN1;MCM4
hsa05222	Small cell lung cancer	11	3.02545	0.000945494	SKP2;LAMB3;CKS1B;CCNE1;CKS2;LAMC2;CDK6;MYC;LAMA1;LAMA4;LAMA2
hsa04512	ECM-receptor interaction	10	3.11936	0.00126291	HMMR;LAMB3;LAMC2;LAMA1;ITGB5;LAMA4;VWF;LAMA2;CD36;COL1A2
hsa04114	Oocyte meiosis	12	2.47536	0.00323003	CDK1;BUB1;CDC20;AURKA;CCNE1;CCNB2;MAD2L2;ESPL1;FBXO5;CDC25C;AR;ITPR1
hsa04218	Cellular senescence	14	2.23814	0.00386686	CHEK1;CDK1;CDKN2A;CCNE1;E2F5;CCNB2;MYBL2;CDK6;MYC;CXCL8;FOXM1;ITPR1;RHEB;TGFBR1
hsa04392	Hippo signaling pathway	5	4.41013	0.00484101	SAV1;TEAD4;YAP1;WWTR1;DCHS1
hsa04144	Endocytosis	16	1.6773	0.0293181	CHMP4C;WIPF3;PARD3;ARPC5L;SPG21;FGFR2;SNX12;EPS15L1;USP8;RAB11A;RABEP1;PDCD6IP;ZFYVE16;WWP1;DAB2;TGFBR1
hsa01523	Antifolate resistance	4	3.30049	0.031361	TYMS;GGH;GART;ABCC3
hsa05146	Amoebiasis	8	2.13156	0.0336751	LAMB3;GNA15;LAMC2;CXCL8;LAMA1;LAMA4;LAMA2;COL1A2
hsa03018	RNA degradation	7	2.26647	0.0342009	BTG3;PFKP;LSM2;DCPS;EXOSC3;EXOSC4;EXOSC5
hsa00740	Riboflavin metabolism	2	6.39469	0.0364899	FLAD1;ENPP1
hsa05200	Pathways in cancer	29	1.41024	0.036777	SKP2;CDKN2A;MET;LAMB3;CKS1B;IL12RB2;CCNE1;CKS2;LAMC2;CDK6;MYC;TGFA;BIRC5;FZD3;CXCL8;LAMA1;PMAIP1;GNB4;FGFR2;APC;ESR1;GSTM3;AR;MECOM;LAMA4;LAMA2;GLI3;KITLG;TGFBR1
hsa04390	Hippo signaling pathway	11	1.82705	0.0385354	SAV1;TEAD4;PARD3;MYC;YAP1;BIRC5;FZD3;WWTR1;TP53BP2;APC;TGFBR1
