# Supplementary material for: Identification of genes and pathways associated with menopausal status in breast cancer patients using two algorithms
Source: BMC Womens Health. 2024 Jan 2;24:4. doi: 10.1186/s12905-023-02846-7 (PMC10763477; doi:10.1186/s12905-023-02846-7)
Supplement: Supplementary file 1 — Additional file 1: Supplementary Table 1. p-value and fold change of each gene. Supplemetary Table 2. KEGG enrichment of DEGs. Supplemetary Table 3. Molecular funciton enrichement of DEGs. Supplemetary Table 4. Biological process enrichement of DEGs (Top 50). Supplemetary Table 5. Survival and Target Compounds of DEGss. [file 12905_2023_2846_MOESM1_ESM.zip › Table S3.xlsx]

## Sheet: Sheet1
Supplemetary Table 3. Molecular funciton enrichement of DEGs
	Description	Overlap	Enrichment Ratio	p-value	Genes
GO:0015631	tubulin binding	26	1.99243	0.00065046	FAM83D;KIF15;NDE1;KIF23;PRC1;MZT1;LRPPRC;KIF4A;STMN1;TTLL4;KIF2C;DNM1L;KIF1B;SKA1;BIRC5;KIF1A;HAUS8;STRBP;KIF14;APC;CCDC66;RAB11A;MTUS1;CLASP2;NAV3;EFHC1
GO:0005201	extracellular matrix structural constituent	16	2.49102	0.000700502	COL22A1;LAMC2;LAMA1;FBLN1;LAMA4;FBN1;VWF;VCAN;SPARC;EDIL3;LAMA2;NPNT;CILP;ABI3BP;COL14A1;COL1A2
GO:0050839	cell adhesion molecule binding	33	1.69824	0.00207733	ANLN;SFN;DIAPH3;BAIAP2L1;TRIM29;PKP2;MICALL1;PFKP;PKP1;ESYT2;CDH3;TAGLN2;CCNB2;DSG2;PVR;EPS15L1;CIB2;TMPO;APC;KDR;LIMA1;USP8;ITGB5;LASP1;FBN1;LRRFIP1;VWF;AHNAK;EDIL3;ITGBL1;NPNT;ECM2;UTRN
GO:0140097	catalytic activity, acting on DNA	16	2.13903	0.00342453	PGBD5;MCM7;GINS1;RAD54B;POLE3;FEN1;EXO1;ISG20;TDP1;POLQ;ERCC6L;MCM4;APEX1;DCLRE1B;REV3L;TEFM
GO:0004518	nuclease activity	16	1.91991	0.00953874	PGBD5;FEN1;EXO1;DCPS;EXOSC3;ISG20;EXOSC4;TDP1;RPP40;REXO2;EXOSC5;APEX1;DCLRE1B;ENPP1;REV3L;TEFM
GO:1901681	sulfur compound binding	17	1.74242	0.0187323	DHTKD1;CXCL13;SFRP1;ACOT7;SUV39H2;PNPLA3;LAMC2;FGFR2;MMP7;NAV2;GSTM3;FBN1;ENPP1;ECM2;ACACB;SMOC2;ABI3BP
GO:0016887	ATPase activity	27	1.51636	0.0206717	KIF15;ATAD2;MCM7;DDX21;KIF23;RAD54B;RFC4;RFC2;KIF4A;DSCC1;POLQ;ERCC6L;KIF2C;KIF1B;ATP11A;MCM4;KIF1A;KIF14;YTHDC2;ATP2B1;RAD17;DDX17;ATP8A1;ABCC3;CLU;ATP6AP1L;ABCA8
GO:0003714	transcription corepressor activity	16	1.67481	0.0305242	GMNN;TLE1;HR;TFCP2L1;KCTD1;YAP1;WWTR1;HES4;APEX1;YBX3;CITED2;TAF9B;TFAP2B;CDYL2;N4BP2L2;NANOG
GO:0098631	cell adhesion mediator activity	6	2.50157	0.0320135	DSC2;BAIAP2L1;TRIM29;PKP2;DSG2;ROBO4
GO:0030515	snoRNA binding	4	3.17404	0.0356178	DDX21;ISG20;NUDT1;BYSL
GO:0008519	ammonium transmembrane transporter activity	4	3.07485	0.0394441	SLC6A8;SLC44A1;SLC12A2;AQP1
GO:0004386	helicase activity	11	1.80391	0.0422581	MCM7;DDX21;GINS1;RAD54B;MCM2;ERCC6L;MCM4;DDX49;NAV2;YTHDC2;DDX17
GO:0000287	magnesium ion binding	14	1.63215	0.0492848	PRTFDC1;FEN1;HPRT1;PGM2;MTG2;MTPAP;ATP11A;YDJC;PSPH;CIB2;ENOSF1;SNRK;ATP8A1;RHEB
