# Supplementary material for: Identification of genes and pathways associated with menopausal status in breast cancer patients using two algorithms
Source: BMC Womens Health. 2024 Jan 2;24:4. doi: 10.1186/s12905-023-02846-7 (PMC10763477; doi:10.1186/s12905-023-02846-7)
Supplement: Supplementary file 1 — Additional file 1: Supplementary Table 1. p-value and fold change of each gene. Supplemetary Table 2. KEGG enrichment of DEGs. Supplemetary Table 3. Molecular funciton enrichement of DEGs. Supplemetary Table 4. Biological process enrichement of DEGs (Top 50). Supplemetary Table 5. Survival and Target Compounds of DEGss. [file 12905_2023_2846_MOESM1_ESM.zip › Table S5.xlsx]

## Sheet: New
Supplemetary Table 5. Survival and Target Compounds of DEGs
Probes	Gene Symbol	HR	HR 95CI_low	HR 95CI_high	HR p-value	Target Durgs
238578_at	TMEM182	0.726884	0.521451	1.01325	0.0587239
42361_g_at	CCHCR1	1.88019	1.3431	2.63204	0.000184139
224686_x_at	LRRC37A2	0.703231	0.532576	0.92857	0.0125866
227477_at	ZMYND19	2.42197	1.738	3.37512	6.82e-08
243209_at	KCNQ4	0.733944	0.55564	0.969464	0.0287494	((S)-N-[1-(3-morpholin-4-yl-phenyl)-ethyl]-3-phenyl-acrylamide,Investigative), ([14C]TEA,Investigative), (ML213,Investigative), (NC00075159,Investigative), (PIP2,Investigative), (XE991,Investigative), (zinc pyrithione,Investigative)
238706_at	PAPD4
238576_at	MOCOS	1.40894	1.04489	1.89983	0.0238955
225657_at	NCBP2-AS2
242770_at	LOC642236
240052_at	ITPR1	0.639877	0.478577	0.855541	0.00238577	(decavanadate,Investigative), (inositol 2,4,5-trisphosphate,Investigative), (PIP2,Investigative), (xestospongin C,Investigative)
31807_at	DDX49	2.53522	1.79502	3.58065	4.44e-08
215942_s_at	GTSE1	1.98838	1.41784	2.7885	4.87e-05
218586_at	MRGBP	1.56059	1.17854	2.06648	0.00173727
238587_at	UBASH3B	1.55788	0.989294	2.45325	0.0537476
227371_at	BAIAP2L1	1.70743	1.28921	2.26132	0.000159431
239802_at	SAP30L	0.518151	0.390009	0.688396	3.89e-06
32042_at	ENOX2	0.543506	0.372233	0.793585	0.00134659
225612_s_at	B3GNT5	0.619359	0.459732	0.83441	0.00147201
219490_s_at	DCLRE1B	1.51177	1.09414	2.08879	0.0116387
229551_x_at	ZNF367	1.51185	1.12114	2.03872	0.00636293
218868_at	ACTR3B	1.42598	1.07309	1.89493	0.013937
223492_s_at	LRRFIP1	1.34673	0.997556	1.81812	0.0510441
224712_x_at	SMIM7	0.703578	0.486209	1.01813	0.0608976
220018_at	CBLL1	1.54545	1.15075	2.07554	0.00354971
227484_at	SRGAP1	0.583202	0.431521	0.7882	0.00038507
232113_at	AK021804
239232_at	MSI2	1.33564	0.8953	1.99255	0.154739
241472_at	DMXL1	0.522884	0.36346	0.752235	0.000377498
221747_at	TNS1	0.4241	0.30376	0.592116	2.09e-07
230419_at	SOX9-AS1	0.876559	0.0263404	0.92128	0
238075_at	CHEK1	1.99135	1.38142	2.8706	0.000167	(LY2603618,Phase 2), (LY2606368,Phase 2), (SCH-900776,Phase 2), (UCN-01,Phase 2), (LY2880070,Phase 1/2), (AZD7762,Phase 1), (GDC-0425,Phase 1), (MK-8776,Phase 1), (RG7741,Phase 1), (Diamidothiazole derivative 1,Patented), (PF-477736,Discontinued in Phase 1), (RG7602,Discontinued in Phase 1), (XL844,Discontinued in Phase 1), (2-(1H-indazol-3-yl)-1H-benzo[d]imidazole,Investigative), (2-(cyclohexyla…
230356_at	RP13-238F13.5
60474_at	FERMT1	1.45104	1.0532	1.99916	0.0220145
232202_at	FAM83B	0.69079	0.486788	0.980285	0.0372268
223381_at	NUF2	2.04416	1.44691	2.88795	3.45e-05
211501_s_at	EIF3B	1.85024	1.31842	2.59658	0.000300862
222962_s_at	MCM10	1.87595	1.33746	2.63126	0.000211901
220184_at	NANOG	1.69916	1.1088	2.60384	0.0137899
229944_at	OPRK1	0.599195	0.452413	0.793598	0.000305277	(CHLOROXINE,Approved), (Dezocine,Approved), (Nalbuphine,Approved), (Nalfurafine hcl,Approved), (Asimadoline,Phase 3), (Difelikefalin,Phase 3), (CR-845,Phase 2/3), (PHN-131,Phase 2/3), (Apadoline,Phase 2), (BTRX-335140,Phase 2), (Carfentanil,Phase 2), (CR-665,Phase 2), (Enadoline,Phase 2), (LY-2456302,Phase 2), (Niravoline,Phase 2), (TPM-1/Morphine,Phase 2), (AIKO-150,Phase 1), (BRL-52656,Phase 1)…
232092_at	SLC25A51	0.681324	0.476538	0.974116	0.0342934
224590_at	XIST	0.728956	0.524081	1.01392	0.0593518
222608_s_at	ANLN	1.79388	1.26783	2.53819	0.000816798
243709_at	SLC38A9	0.685595	0.513278	0.915761	0.0101443
212452_x_at	KAT6B	1.24091	0.902684	1.70586	0.182874	(anacardic acid,Investigative), (C646,Investigative), (garcinol,Investigative), (I-CBP112,Investigative), (MG149,Investigative), (SGC-CBP30,Investigative)
231200_at	LSM14B	2.03198	1.43365	2.88001	4.75e-05
223700_at	MND1	0.887454	0.669607	1.17617	0.405788
243834_at	TNRC6A	0.59843	0.414939	0.863064	0.00546958
243170_at	AC092620.2	0.695341	0.507393	0.952908	0.023062
211594_s_at	MRPL9	2.11017	1.55068	2.87153	1.17e-06
232271_at	HNF4G	1.41984	1.05751	1.9063	0.0191054
225533_at	PHF19	1.48341	1.05358	2.08859	0.0230146
226320_at	ALYREF	2.66305	1.95278	3.63166	1.24e-10
238969_at	C3orf55
223038_s_at	FAM60A
223784_at	TMEM27
239576_at	MTUS1	0.643083	0.484893	0.852879	0.00200998
207534_at	MAGEB1	0.823166	0.617232	1.09781	0.184583
224467_s_at	PDCD2L	1.93645	1.44502	2.59501	6.68e-06
228816_at	ATP6AP1L	0.671148	0.421175	1.06948	0.0914045
226661_at	CDCA2	1.84233	1.31038	2.59023	0.000357371
204766_s_at	NUDT1	2.3552	1.67346	3.31468	4.1e-07
232278_s_at	DEPDC1	1.79182	1.28658	2.49547	0.000465694
219650_at	ERCC6L	1.94881	1.40087	2.71107	5.47e-05
242608_x_at	FAM161B	0.812775	0.588858	1.12184	0.206613
227829_at	GYLTL1B
230165_at	SGOL2
226139_at	CCDC149	0.678766	0.407061	1.13183	0.135028
233868_x_at	ADAM33	0.400057	0.288139	0.555445	1.48e-08	(US8772478, 1,Patented), (US8772478, 2,Patented), (US8772478, 3,Patented), (US8772478, 5,Patented), (Alpha-D-Mannose,Investigative), (IK-862,Investigative)
228069_at	MTFR2	1.86722	1.34821	2.58604	0.000134055
232412_at	FBXL20	0.623364	0.469051	0.828446	0.00101325
209464_at	AURKB	1.97325	1.41002	2.76145	5.34e-05	(PHA-739358,Phase 2), (4-(1H-pyrazol-4-yl)-1H-pyrrolo[2,3-b]pyridine,Investigative), (6-bromoindirubin-3-oxime,Investigative), (7-bromoindirubin-3-oxime,Investigative), (7-chloroindirubin-3-oxime,Investigative), (7-fluoroindirubin-3-acetoxime,Investigative), (7-fluoroindirubin-3-oxime,Investigative), (7-iodoindirubin-3-oxime,Investigative), (CGP-57380,Investigative), (HESPERADIN,Investigative), (…
228565_at	KIAA1804
227620_at	SLC44A1	1.22996	0.869529	1.7398	0.241236
229062_at	ARL9	0.662261	0.402287	1.09024	0.102762
242326_at	COL22A1	1.74828	1.30083	2.34964	0.000175792
222573_s_at	SAV1	0.609414	0.435465	0.852847	0.0035277
219555_s_at	CENPN	1.21258	0.904842	1.62497	0.196194
235238_at	SHC4	0.801502	0.586403	1.0955	0.164324
236885_at	MEX3A	1.66019	1.23895	2.22465	0.000601356
238599_at	IRAK1BP1	0.705965	0.526552	0.946509	0.0193293
209572_s_at	EED	0.646874	0.435693	0.960416	0.0294608	(MAK683,Phase 1/2), (A-395,Investigative)
209447_at	SYNE1	0.477521	0.346711	0.657685	3.69e-06
228751_at	CLK4	0.666191	0.473302	0.937691	0.0190397	(ML315,Investigative), (PMID23642479C17,Investigative)
225943_at	NLN	0.730815	0.511187	1.0448	0.0842339
225629_s_at	ZBTB4	0.523539	0.362856	0.755376	0.000431364
234981_x_at	CMBL	1.3826	1.04381	1.83136	0.0232883
232645_at	LOC153684
235911_at	MFI2
227074_at	LOC100131564
236561_at	TGFBR1	0.511449	0.379616	0.689064	7.12e-06	(LY2157299,Phase 2/3), (TEW-7197,Phase 2), (Metelimumab,Phase 1/2), (LY3200882,Phase 1), (P-2745,Phase 1), (PF-06952229,Phase 1), (TP-0184,Phase 1), (SB-431542,Preclinical), (LF-984,Terminated), (SM-16,Terminated), (2-phenyl-N-(pyridin-4-yl)quinazolin-4-amine,Investigative), (4-Pyridin-2-yl-5-quinolin-2-yl-thiazol-2-ylamine,Investigative), (4-Pyridin-2-yl-5-quinolin-4-yl-thiazol-2-ylamine,Investi…
224772_at	NAV1	1.58706	0.904143	2.78581	0.10453
219494_at	RAD54B	1.68884	1.21673	2.34414	0.0015353
214927_at	ITGBL1	1.25428	0.933196	1.68585	0.132361
58696_at	EXOSC4	2.10154	1.53064	2.88537	2.63e-06
222991_s_at	UBQLN1	0.514059	0.286639	0.921913	0.0229622
230122_at	MLLT10	0.659562	0.499348	0.871179	0.0031564
243945_at	TRIM2	0.605052	0.44337	0.825695	0.0013716
238008_at	PRR18	0.664721	0.502801	0.878784	0.00389103
213247_at	SVEP1	0.433575	0.310918	0.604621	4e-07
223491_at	COMMD2	0.737826	0.557328	0.976781	0.0329871
224753_at	CDCA5	2.27291	1.62261	3.18385	9.16e-07
215383_x_at	SPG21	1.7096	1.02123	2.86196	0.0390701
243750_x_at	FAM207A	1.58903	1.11447	2.26566	0.00983379
222767_s_at	C12orf49
236007_at	AKAP10	0.582731	0.411029	0.82616	0.00217183
228956_at	UGT8	0.645836	0.485655	0.858848	0.00244433
225356_at	SFT2D2	1.43938	0.905513	2.28801	0.121469
229927_at	LEMD1	0.67383	0.507204	0.895196	0.00611797
205007_s_at	CIB2	0.669856	0.505675	0.887344	0.00492923
218719_s_at	GINS3	1.3163	0.983184	1.76229	0.06405
228281_at	DDIAS	1.82771	1.26855	2.63335	0.00101716
223454_at	CXCL16	1.38985	1.03223	1.87136	0.0293721
228931_at	COQ4	1.49542	1.13259	1.97448	0.00427502
222504_s_at	EMC8	1.2834	0.957494	1.72024	0.0941962
213089_at	LOC100272216
240382_at	LOC101928076
238736_at	REV3L	0.449682	0.323615	0.624858	1.02e-06
235939_at	RP1-228H13.5
55081_at	MICALL1	1.56891	0.987442	2.49278	0.0545491
224516_s_at	CXXC5	1.74692	1.27929	2.38548	0.000379223
228530_at	MZT1	1.2686	0.959095	1.67798	0.094696
210943_s_at	LYST	0.666049	0.497733	0.891282	0.00590856
224521_s_at	CCDC77	1.96484	1.13904	3.38937	0.0133762
226606_s_at	MTG2	1.80219	1.30377	2.49115	0.000298078
41037_at	TEAD4	1.51665	1.14443	2.00992	0.00351061
222396_at	HN1
223989_s_at	REXO2	0.591825	0.424533	0.82504	0.0017476
226137_at	ZFHX3	0.555542	0.419599	0.735528	3.14e-05
223735_at	ARL6	0.692911	0.523343	0.917421	0.00999079
229849_at	WIPF3	1.59641	1.14984	2.2164	0.00481451
241412_at	BTC	0.621485	0.470738	0.820506	0.000706423
230876_at	ZNF883	0.798557	0.605022	1.054	0.111411
215032_at	RREB1	1.84909	1.05336	3.24594	0.0296401
225369_at	ESAM	0.520266	0.382789	0.707117	2.16e-05
49452_at	ACACB	0.381016	0.27311	0.531556	3.63e-09	(Metformin,Approved), (PF-05175157,Phase 2), (Axokine,Discontinued in Phase 3), (2-[4-(2,4-Dichlorophenoxy)Phenoxy]Propanoic Acid,Investigative), (A-80040,Investigative), (AC-8632,Investigative), (CP-640186,Investigative), (QLT-091382,Investigative), (Soraphen A,Investigative)
242021_at	XBP1	1.60529	1.21195	2.12629	0.000865936
209481_at	SNRK	0.509771	0.363608	0.71469	6.82e-05
210567_s_at	SKP2	0.720047	0.517734	1.00142	0.0499644
230720_at	RNF182	0.60616	0.458557	0.801275	0.000381583
204023_at	RFC4	1.73446	1.20738	2.49163	0.00255114
223486_at	GTPBP8	0.691345	0.523107	0.91369	0.00907888
219031_s_at	NIP7	0.73523	0.541482	0.998303	0.0478654
235444_at	FOXP1	0.705395	0.466087	1.06757	0.0971493
229097_at	DIAPH3	1.59965	1.16073	2.20455	0.00376678
215729_s_at	VGLL1	0.672677	0.506655	0.893101	0.00578805
222510_s_at	MKRN2	0.668699	0.464983	0.961667	0.0288898
225093_at	UTRN	0.431021	0.304537	0.610036	1.02e-06	(SMT-C1100,Phase 2)
204603_at	EXO1	2.21898	1.58473	3.10706	1.9e-06
33304_at	ISG20	1.83133	1.3551	2.47494	6.4e-05
201037_at	PFKP	1.21636	0.772862	1.91437	0.396549
214240_at	GAL	0.725187	0.533228	0.986251	0.0396891
221436_s_at	CDCA3	2.18875	1.58385	3.02466	1.13e-06
209070_s_at	RGS5	0.625095	0.46636	0.837858	0.00151624
213858_at	ZNF250	0.731082	0.545558	0.979696	0.0352151
239748_x_at	OCIAD1	1.31772	0.996505	1.74249	0.0521996
222740_at	ATAD2	1.73931	1.25912	2.40263	0.000672681	(PMID26155854C57,Investigative), (PMID26155854C60,Investigative)
232500_at	RALGAPA2	0.518771	0.386971	0.695463	7.97e-06
242055_at	PSMG4	1.52479	1.11095	2.09279	0.00852911
215172_at	PTPN20B
243754_at	CTA-384D8.35
229218_at	COL1A2	1.24699	0.898899	1.72987	0.185368	(Solubilized type 1 native bovine collagen,Phase 2)
231517_at	ZYG11A	1.5897	1.15994	2.17868	0.00363565
209126_x_at	KRT6B	0.630054	0.460151	0.862691	0.00365175
232277_at	SLC28A3	0.746917	0.565268	0.986939	0.039439
226308_at	HAUS8	1.83295	1.36884	2.45441	3.64e-05
231423_s_at	ANKRD16	1.42614	1.0697	1.90134	0.0150248
228707_at	CLDN23	0.763463	0.563267	1.03481	0.0810406
227249_at	NDE1	2.1206	1.52037	2.95779	5.84e-06
203696_s_at	RFC2	2.55301	1.8724	3.48102	8.22e-10
223581_at	ZNF577	0.76186	0.563905	1.02931	0.0755435
225482_at	KIF1A	1.39632	1.04001	1.87469	0.0256736
226466_s_at	FAM58A
224923_at	TTC7A	0.805924	0.610031	1.06472	0.128143
206999_at	IL12RB2	1.52112	0.992453	2.33139	0.0524693
229593_at	H2AFY
235683_at	SESN3	0.753899	0.570331	0.996552	0.0465106
218447_at	CMC2	1.36758	0.909966	2.05534	0.130493
217640_x_at	SKA1	1.77339	1.2608	2.49439	0.00084901
242727_at	ARL5B	0.706145	0.527204	0.945821	0.0190168
227916_x_at	EXOSC3	2.47599	1.37935	4.44451	0.00168139
224913_s_at	TIMM50	1.61107	1.19582	2.17052	0.00154871
208002_s_at	ACOT7	1.99162	1.36542	2.90501	0.000264889
235736_at	SMKR1	2.08367	1.54532	2.80958	8.68e-07
202379_s_at	NKTR	0.70407	0.490519	1.01059	0.0558032
222242_s_at	KLK5	0.671941	0.496925	0.908598	0.00933635	(PMID23849879C3,Investigative), (PMID25489658C4d,Investigative)
221529_s_at	PLVAP	0.603415	0.435415	0.836235	0.0021678
238015_at	C4orf46	1.73287	1.0199	2.94424	0.0396459
214077_x_at	MEIS3P1	0.751345	0.532234	1.06066	0.102956
224497_x_at	HSD17B14	1.30856	0.954998	1.79301	0.0932669
206935_at	PCDH8	1.41922	1.00639	2.00138	0.0448086
204928_s_at	SLC10A3	1.26541	0.915599	1.74886	0.152968
235651_at	TTC22	1.50309	1.07198	2.10758	0.0173856
219686_at	STK32B	0.654518	0.418653	1.02327	0.0611542	(PMID24793884C74,Investigative)
222946_s_at	AUNIP	1.83867	1.35581	2.4935	6.94e-05
233203_at	ROPN1	1.57604	1.16245	2.13679	0.0031332
213843_x_at	SLC6A8	1.24333	0.938389	1.64738	0.128535	(RGX-202,Phase 1)
243904_at	STXBP5	0.369709	0.261208	0.523279	5.01e-09
221920_s_at	SLC25A37	0.822846	0.609526	1.11082	0.202124
219682_s_at	TBX3	1.34698	0.934615	1.94128	0.108892
219080_s_at	CTPS2	1.60538	1.21407	2.12281	0.000805542
209449_at	LSM2	1.80477	1.33951	2.43163	8.27e-05
221899_at	N4BP2L2	0.560899	0.402975	0.780711	0.000511083
238429_at	TMEM71	0.733683	0.541366	0.994319	0.0450095
219306_at	KIF15	1.8259	1.28149	2.6016	0.000716122
244747_at	NPNT	1.52464	1.15375	2.01478	0.00281518
200618_at	LASP1	1.57038	1.18543	2.08033	0.00151418
219510_at	POLQ	1.53187	1.12161	2.09221	0.00690031
202235_at	SLC16A1	0.687259	0.519856	0.908569	0.00808426
223687_s_at	LY6K	1.34387	0.94553	1.91001	0.0982187
223743_s_at	MRPL4	2.01938	1.45195	2.80858	2.03e-05
203222_s_at	TLE1	0.607547	0.445986	0.827633	0.00141345
218952_at	PCSK1N	1.53323	1.15864	2.02893	0.00259105
213488_at	SNED1	0.60804	0.459909	0.803882	0.000419029
225836_s_at	RHNO1	1.90897	1.43193	2.54492	7.36e-06
222443_s_at	RBM8A	1.41944	1.04024	1.93687	0.0264467
231534_at	CDK1	1.98579	1.47725	2.66941	3.61e-06	(P-276,Phase 2), (P276-00,Phase 2), (Ro 31-7453,Phase 2), (R-roscovitine,Phase 2), (AG-024322,Phase 1), (PHA-793887,Phase 1), (RGB-286638,Phase 1), (4-(thiazol-5-yl)-pyrimidine derivative 2,Patented), (CHIR-99021,Patented), (Indole-based analog 13,Patented), (Isoquinoline 1,3-dione derivative 1,Patented), (KENPAULLONE,Patented), (Naphthyridine and isoquinoline derivative 1,Patented), (Oxazolyl me…
213456_at	SOSTDC1	0.629632	0.454843	0.871589	0.00490615
238783_at	TMEM161B	0.620376	0.353267	1.08945	0.0934476
219654_at	PTPLA
219000_s_at	DSCC1	1.58135	0.969448	2.57947	0.0641722
220625_s_at	ELF5	0.774474	0.586593	1.02253	0.0706645
205476_at	CCL20	1.57676	1.14451	2.17225	0.00495872	(GSK3050002,Phase 1)
232568_at	MGC24103
214974_x_at	CXCL5	1.4116	0.970127	2.05396	0.0702423
231723_at	SNX12	1.2919	0.942689	1.77046	0.110229
219440_at	RAI2	0.677582	0.411076	1.11687	0.124561
227376_at	GLI3	1.42732	0.937644	2.17272	0.0952468
201791_s_at	DHCR7	1.79264	1.30842	2.45605	0.000228817
223861_at	HORMAD1	1.30981	0.992254	1.729	0.0560281
232597_x_at	SCAF11	0.611649	0.448973	0.833267	0.0016531
226488_at	RCCD1	1.67858	1.25975	2.23666	0.000349324
235191_at	LINC00662	1.42374	0.975308	2.07835	0.0657767
221185_s_at	IQCG	1.54022	1.16642	2.0338	0.00214876
225687_at	FAM83D	2.00376	1.42249	2.82254	5e-05
204767_s_at	FEN1	2.12308	1.51366	2.97786	8.03e-06
204825_at	MELK	2.06889	1.4755	2.90091	1.64e-05	(OTSSP167,Phase 1)
213582_at	ATP11A	0.677701	0.511781	0.897412	0.00628939
238295_at	TEFM	0.686407	0.44707	1.05387	0.0836356
243008_at	RHEB	1.56424	1.04023	2.35222	0.0302459
208799_at	PSMB5	2.02736	1.4584	2.81829	1.77e-05	(Peptide analog 11,Patented), (Peptide analog 13,Patented), (Peptide analog 17,Patented), (Peptide analog 19,Patented), (Peptide analog 21,Patented), (Peptide analog 23,Patented), (Peptide analog 25,Patented), (Peptide analog 27,Patented), (Peptide analog 28,Patented), (Peptide analog 31,Patented), (Peptide analog 33,Patented), (Peptide analog 34,Patented), (Peptide analog 36,Patented), (Peptide …
215310_at	APC	0.473112	0.334779	0.668605	1.43e-05
221520_s_at	CDCA8	2.05303	1.44858	2.90972	3.63e-05
205217_at	TIMM8A	0.698863	0.527883	0.925222	0.0118618
232298_at	MBNL1-AS1	3.48177	9.31756e+17	3.37624	0
219225_at	PGBD5	0.622819	0.421147	0.921064	0.0167075
221221_s_at	KLHL3	0.44842	0.330282	0.608815	1.31e-07
211986_at	AHNAK	0.48087	0.332526	0.695391	6.99e-05
221904_at	FAM131A	1.57315	1.09515	2.25979	0.013408
218499_at	MST4
218219_s_at	LANCL2	1.45744	0.96455	2.2022	0.0719959
228122_at	CCDC66	1.3706	0.918482	2.04528	0.121148
205225_at	ESR1	1.28069	0.967891	1.69458	0.0825778	(ARZOXIFENE,Approved), (Bazedoxifene,Approved), (Cenestin,Approved), (Clomifene,Approved), (Clomiphene Citrate,Approved), (Conjugated estrogens a,Approved), (Conjugated estrogens b,Approved), (Cyclofenil,Approved), (Danazol,Approved), (Dienestrol,Approved), (Diethylstilbestrol,Approved), (Esterified estrogens,Approved), (Estradiol,Approved), (Estradiol Acetate,Approved), (Estradiol Cypionate,Appr…
213519_s_at	LAMA2	0.51466	0.368613	0.718572	7.12e-05
1568633_a_at	LOC101927809
226355_at	POC1A	2.3543	1.74713	3.17249	6.83e-09
211080_s_at	NEK2	2.27316	1.62045	3.18877	1.02e-06	(GSK579289A,Investigative), (PMID20936789C31,Investigative), (PMID21627121C2,Investigative)
204855_at	SERPINB5	0.763939	0.573477	1.01766	0.064915	(S,S-(2-Hydroxyethyl)Thiocysteine,Investigative)
201508_at	IGFBP4	1.41223	1.06412	1.87421	0.016295
218774_at	DCPS	1.37084	1.02906	1.82613	0.0304402	(RG3039,Phase 1)
223101_s_at	ARPC5L	1.99674	1.38244	2.88401	0.000170251
210115_at	RPL39L	1.86662	1.38793	2.5104	2.73e-05
210027_s_at	APEX1	2.29456	1.68956	3.1162	4.53e-08	(APX3330,Phase 2), (APX-3330,Phase 1), (1,3-bis(1,3-benzothiazol-2-ylthio)acetone,Investigative), (3-benzofuran-2-yl-2-benzothiazol-2-yl-3-oxo-propanenitrile,Investigative), (5-fluoro-1H-indole-2-carboxylic acid,Investigative)
205481_at	ADORA1	2.20307	1.41198	3.43739	0.00035857	(Neladenoson bialanate,Phase 2), (EPI-2010,Discontinued in Phase 2)
203664_s_at	POLR2D	0.827053	0.611039	1.11943	0.218206
233970_s_at	TRMT6	1.58876	1.02792	2.45561	0.0355179
209053_s_at	WHSC1
209916_at	DHTKD1	1.8609	1.35569	2.55437	9.43e-05
214552_s_at	RABEP1	0.708507	0.494335	1.01547	0.0593971
231967_at	PHF20L1	0.53917	0.365288	0.795822	0.00158637
219420_s_at	COA7	1.30716	0.988462	1.72861	0.059547
223802_s_at	RBBP6	0.723296	0.539975	0.968854	0.0291454
219373_at	DPM3	2.32718	1.69435	3.19636	7.77e-08
226028_at	ROBO4	0.38392	0.275748	0.534526	3.96e-09
229167_at	PURA	0.505674	0.3656	0.699417	2.67e-05
237493_at	IL22RA2	1.59603	0.994064	2.56252	0.0508342
212494_at	TENC1
220941_s_at	C21orf91	0.626503	0.464612	0.844804	0.00197854
211519_s_at	KIF2C	2.21291	1.5881	3.08355	1.47e-06
221489_s_at	SPRY4	0.469	0.322902	0.681201	4.69e-05
33323_r_at	SFN	1.5492	1.13024	2.12345	0.00612313
212330_at	TFDP1	1.65781	1.22418	2.24504	0.000964327
241851_x_at	LOC100130429
241233_x_at	ANKRD20A11P	0.696783	0.520835	0.932169	0.0144394
223308_s_at	WDR5	1.54535	1.09915	2.1727	0.0116195	(OICR-9429,Investigative)
212865_s_at	COL14A1	0.523927	0.373105	0.735717	0.000146789
225207_at	PDK4	0.445431	0.314307	0.631257	3.02e-06
213523_at	CCNE1	1.79348	1.30975	2.45587	0.0002204	(PD-0183812,Terminated), ((2'Z,3'E)-5-Chloro-5'-chloro-indirubin-3'-oxime,Investigative), ((2'Z,3'E)-5-Chloro-5'-fluoro-indirubin-3'-oxime,Investigative), ((2'Z,3'E)-5-Chloro-5'-hydroxy-indirubin-3'-oxime,Investigative), ((2'Z,3'E)-5-Chloro-5'-methyl-indirubin-3'-oxime,Investigative), ((2'Z,3'E)-5-Fluoro-5'-chloro-indirubin-3'-oxime,Investigative), ((2'Z,3'E)-5-Fluoro-5'-fluoro-indirubin-3'-oxime…
229521_at	CCDC71L	0.645798	0.488033	0.854565	0.00204312
239381_at	KLK7	0.636414	0.464085	0.872735	0.00467678	(Antileukoprotease (ALP),Investigative), (PMID23849879C3,Investigative), (PMID25489658C4d,Investigative)
223225_s_at	SEH1L	1.43727	1.06108	1.94683	0.0185249
222891_s_at	BCL11A	0.728676	0.551416	0.962918	0.0254274	(BCL11a shRNA,Phase 1)
218336_at	PFDN2	2.08057	1.51413	2.85891	3.86e-06
204238_s_at	DNPH1	1.95334	1.47112	2.59362	2.44e-06
223532_at	ANKRD39	1.37321	1.02878	1.83295	0.0306838
219258_at	TIPIN	2.02177	1.15179	3.54888	0.0123102
205569_at	LAMP3	1.64834	1.24854	2.17614	0.000367297
205349_at	GNA15	1.76061	1.3279	2.33432	6.82e-05
209270_at	LAMB3	0.64413	0.474112	0.875119	0.00457425	(LAMB3-transduced autologous epidermal stem cells,Phase 1)
221591_s_at	FAM64A
221526_x_at	PARD3	0.504885	0.297288	0.857449	0.00997287
220703_at	IDI2-AS1	407.787	2.27211	1.79509	0
225737_s_at	FBXO22	1.46594	1.05559	2.03581	0.0216378
205572_at	ANGPT2	0.576344	0.425723	0.780256	0.000305606	(AMG 386,Phase 3), (Faricimab,Phase 3), (Trebananib,Phase 3), (REGN910-3,Phase 2), (RG7221,Phase 2), (RO5520985,Phase 2), (CVX-060,Phase 1/2), (BI 836880,Phase 1), (CVX-241,Phase 1), (LY3127804,Phase 1), (MEDI3617,Phase 1), (Nesvacumab,Phase 1), (REGN-910,Phase 1), (ABTAA,Investigative)
207741_x_at	TPSAB1	1.933	1.14174	3.27262	0.0124902	(Lactoferrin,Approved), (Pentamidine,Approved), (APC-2059,Discontinued in Phase 2), (APC-366,Discontinued in Phase 2), (BABIM,Terminated), (BAY-17-1998,Terminated), (BAY-44-3428,Terminated), (AMG-126737,Investigative), (BMS-262084,Investigative), (Grassystatin a,Investigative), (Lactoferrin,Investigative), (MOL 6131,Investigative)
229341_at	TFCP2L1	1.26802	0.898537	1.78943	0.17563
229325_at	ZZZ3	0.779769	0.573504	1.06022	0.111607
223488_s_at	GNB4	0.705955	0.515312	0.967128	0.0293396
212662_at	PVR	0.658492	0.479637	0.90404	0.00925898
221586_s_at	E2F5	1.31994	0.965151	1.80515	0.0812706
200916_at	TAGLN2	0.625544	0.460249	0.850202	0.00250009
232898_at	DAB2	0.416678	0.304477	0.570226	1.66e-08
227554_at	MAGI2-AS3	2.00567	2.00567	18.6578	0
220030_at	STYK1	1.56221	0.99327	2.45703	0.0515731
211228_s_at	RAD17	0.705982	0.510994	0.975375	0.0338678
219869_s_at	SLC39A8	1.47571	1.03586	2.10234	0.030167
227052_at	SMIM14	1.41183	1.06865	1.86521	0.0147174
218350_s_at	GMNN	0.722003	0.536196	0.972196	0.031151
209990_s_at	GABBR2	2.00384	1.15877	3.46522	0.0112302
205309_at	SMPDL3B	1.8978	1.43014	2.51839	6.47e-06
204589_at	NUAK1	0.590408	0.439576	0.792996	0.000397972	(PMID22564207C25b,Investigative), (WZ4003,Investigative)
215984_s_at	ARFRP1	1.67954	1.26248	2.23438	0.000318223
214814_at	YTHDC1	0.615927	0.429597	0.883075	0.00778609
226362_at	RP11-846E15.2
223350_x_at	LIN7C	1.63713	1.13013	2.37157	0.00845821
203702_s_at	TTLL4	0.830624	0.626633	1.10102	0.196189
221854_at	PKP1	0.643217	0.486036	0.851231	0.00186455
223738_s_at	PGM2	0.752867	0.506785	1.11844	0.158457
204709_s_at	KIF23	1.82339	1.29467	2.56804	0.000483719
201294_s_at	WSB1	0.461098	0.324214	0.655775	1.01e-05
224428_s_at	CDCA7	0.663337	0.501473	0.877447	0.00377785
219415_at	TTYH1	0.700178	0.514801	0.952309	0.0224109
223949_at	TMPRSS3	1.96473	1.0939	3.52883	0.0212838
225100_at	FBXO45	1.4942	1.09016	2.04799	0.0119633
201924_at	AFF1	0.607377	0.4594	0.80302	0.000407594
214649_s_at	MTMR2	0.53525	0.405159	0.707113	7.81e-06
209709_s_at	HMMR	1.94232	1.37493	2.74385	0.000125373
221814_at	GPR124
241392_at	TMEM39A	0.782843	0.506653	1.20959	0.268913
214505_s_at	FHL1	0.394752	0.284142	0.54842	9.48e-09
209279_s_at	NSDHL	1.5687	1.18016	2.08516	0.00176827
207717_s_at	PKP2	1.63917	0.968	2.77571	0.0632124
203980_at	FABP4	0.365066	0.26228	0.508132	4.79e-10	(PMID27109571-Compound-10,Patented), (PMID27109571-Compound-11,Patented), (PMID27109571-Compound-12,Patented), (PMID27109571-Compound-13,Patented), (PMID27109571-Compound-14,Patented), (PMID27109571-Compound-15,Patented), (PMID27109571-Compound-16,Patented), (PMID27109571-Compound-17,Patented), (PMID27109571-Compound-18,Patented), (PMID27109571-Compound-19,Patented), (PMID27109571-Compound-20,Pat…
215318_at	MINOS1P1
226996_at	LCLAT1	0.649025	0.453758	0.928321	0.0170542
223544_at	TMEM79	2.00917	1.46172	2.76167	1.16e-05
214697_s_at	PTBP3	1.41666	1.06572	1.88317	0.0159462
220658_s_at	ARNTL2	1.40036	1.00174	1.9576	0.0477688
211002_s_at	TRIM29	0.574093	0.426885	0.772066	0.000200568
223437_at	PPARA	0.599907	0.442467	0.813367	0.000882053	(Bezafibrate,Approved), (Ciprofibrate,Approved), (Fenofibrate,Approved), (Lobeglitazone,Approved), (Pemafibrate,Approved), (CS-038,Phase 3), (GFT-505,Phase 3), (Imiglitazar,Phase 3), (MURAGLITAZAR,Phase 3), (Ragaglitazar,Phase 3), (TESAGLITAZAR,Phase 3), (ZYH-1,Phase 3), (GFT14,Phase 2), (LY-518674,Phase 2), (Naveglitazar,Phase 2), (ONO-5129,Phase 2), (ZYH7,Phase 2), (AVE0897,Phase 1), (CDT-fenof…
225656_at	EFHC1	0.732825	0.538447	0.997373	0.0471951
241355_at	HR	0.711464	0.527819	0.959006	0.0247359
226803_at	CHMP4C	0.678418	0.459581	1.00146	0.0494449
231958_at	TAMM41	0.632762	0.479337	0.835294	0.00112114
226246_at	KCTD1	1.4933	1.07181	2.08052	0.0170529
218001_at	MRPS2	0.731952	0.532908	1.00534	0.0530228
221196_x_at	BRCC3	1.50123	1.11739	2.01693	0.00662486
227042_at	YDJC	2.1575	1.54255	3.01762	4.17e-06
218229_s_at	POGK	1.31097	0.99055	1.73503	0.0575323
230906_at	GALNT10	0.662655	0.429038	1.02348	0.0617033
223204_at	FAM198B
221547_at	PRPF18	0.723311	0.543819	0.962046	0.0253826
222036_s_at	MCM4	2.11307	1.46787	3.04187	3.82e-05
220603_s_at	MCTP2	0.755824	0.571609	0.999406	0.048782
220724_at	CWH43	0.675863	0.474349	0.962984	0.0290682
218772_x_at	TMEM38B	0.68698	0.492837	0.957603	0.0258402
204823_at	NAV3	0.601515	0.439886	0.822534	0.00129216
203820_s_at	IGF2BP3	0.644502	0.461508	0.900055	0.00937867
215470_at	GTF2H2B	0.865363	0.643503	1.16371	0.33826
219311_at	CEP76	1.30273	0.981375	1.72931	0.0664887
214431_at	GMPS	1.27027	0.962142	1.67709	0.090704	(2,3,4-tribromo-6-(2,4-dibromophenoxy)phenol,Investigative), (3,4,5-tribromo-2-(2', 4'-dibromo-phenoxy)phenol,Investigative), (3,5-dibromo-2-(2,4-dibromophenoxy)phenol,Investigative), (Decoyinine,Investigative), (Pyrophosphate 2-,Investigative)
219148_at	PBK	2.16477	1.5856	2.95549	6.29e-07	(HITOPK-032,Investigative), (OTS964,Investigative)
205548_s_at	BTG3	0.699907	0.527558	0.92856	0.0128903
219615_s_at	KCNK5	1.4377	1.00788	2.05082	0.0440131
204268_at	S100A2	2.43844	1.24727	4.76721	0.00710709
205661_s_at	FLAD1	2.47482	1.78179	3.4374	2.27e-08
209642_at	BUB1	1.9339	1.38293	2.70439	8.68e-05	(SCHEMBL16322760,Patented), (SCHEMBL16365841,Patented), (SCHEMBL17766424,Patented), (PMID24900824C2-1-1,Investigative), (PMID24900824C2-13-1,Investigative), (PMID24900824C2-3-1,Investigative), (PMID24900824C2-3-2,Investigative)
201710_at	MYBL2	2.16547	1.58836	2.95226	5.52e-07
226021_at	RDH10	0.757149	0.570763	1.0044	0.0529031
210215_at	TFR2	1.88581	1.40182	2.5369	2.03e-05
227048_at	LAMA1	0.692	0.509453	0.939958	0.0178188
224699_s_at	ESYT2	0.510705	0.377596	0.690736	8.86e-06
227780_s_at	ECSCR	0.523539	0.368762	0.743281	0.000230967
206023_at	NMU	1.68203	1.272	2.22423	0.00022573
206173_x_at	GABPB1	1.63445	1.23586	2.16159	0.000504792
230250_at	PTPRB	0.432935	0.312046	0.600656	2.51e-07	(AKB-9778,Phase 2)
228969_at	AGR2	1.72282	1.30375	2.27659	0.000107976
205167_s_at	CDC25C	2.2501	1.60638	3.15178	1.26e-06	(MX-7065,Terminated), (BN-82002,Investigative), (BN-82685,Investigative), (NSC-663284,Investigative)
212099_at	RHOB	1.69656	1.21708	2.36493	0.0016021
213236_at	SASH1	0.451955	0.329442	0.620028	4.37e-07
226197_at	AR	1.30214	0.984154	1.72287	0.0638176	(Dihydrotestosterone,Phase 4), (BAY 86-5044,Phase 2), (TRC-253,Phase 1/2), (EZN-4176,Phase 1), (ISIS-AR,Phase 1), (EUGENOL,Patented), (RU-58841,Discontinued in Phase 1), ([3H]methyltrienolone,Investigative), ([3H]mibolerone,Investigative), (1,2-dibromo-4-(1,2-dibromoethyl)cyclohexane,Investigative), (2-chloro-4-(o-tolyloxy)benzonitrile,Investigative), (2'-Hydroxy-3-methoxy-biphenyl-4-carbonitrile…
205363_at	BBOX1	0.704986	0.523343	0.949672	0.0208212
219867_at	CHODL	0.649107	0.490904	0.858295	0.00224673
218726_at	HJURP	2.24354	1.59942	3.14705	1.53e-06
204061_at	PRKX	0.730883	0.55309	0.965826	0.0268716
229962_at	LRRC37A3	1.33009	1.00604	1.75853	0.0445416
212680_x_at	PPP1R14B	2.32136	1.65	3.26588	6.44e-07
223494_at	MGEA5					(MK 8719,Phase 1), (MK-8719,Phase 1)
205229_s_at	COCH	1.7207	1.1464	2.58271	0.00801331
218904_s_at	C9orf40	0.739905	0.560604	0.976553	0.0327157
218355_at	KIF4A	2.09356	1.49043	2.94077	1.31e-05
209047_at	AQP1	0.465007	0.336667	0.642271	1.93e-06	(AAV-AQP1,Phase 1/2), ([14C]TEA,Investigative)
236078_at	TLDC1
209792_s_at	KLK10	1.33393	0.959304	1.85485	0.0856379
213106_at	ATP8A1	0.552934	0.411448	0.743074	6.71e-05
209212_s_at	KLF5	0.80711	0.5904	1.10336	0.178334
226817_at	DSC2	0.758451	0.572716	1.00442	0.0529565
225868_at	TRIM47	1.53792	1.14322	2.06889	0.00415709
229152_at	FDCSP	1.51837	1.02354	2.25244	0.0365588
64900_at	TMEM231	0.643749	0.469059	0.883497	0.00598334
222803_at	PRTFDC1	0.681552	0.514466	0.902903	0.00719188
204033_at	TRIP13	2.32771	1.6528	3.27821	6.35e-07
208982_at	PECAM1	0.458929	0.328247	0.641639	3.01e-06
209635_at	AP1S1	2.93223	2.07113	4.15135	2.06e-10
219683_at	FZD3	0.770732	0.583762	1.01759	0.0654555
225846_at	ESRP1	2.20631	1.59137	3.05887	1.11e-06
233030_at	PNPLA3	1.55295	1.0525	2.29135	0.0253808
225221_at	ZKSCAN1	1.20068	0.909036	1.58588	0.197064
225777_at	SAPCD2	2.45938	1.75567	3.44515	6.3e-08
226936_at	CENPW	1.39179	0.952898	2.03284	0.085776
218009_s_at	PRC1	1.59009	1.20358	2.10071	0.00099087
205450_at	PHKA1	0.590851	0.382536	0.912606	0.0164117
223383_at	ZNRF1	0.400437	0.223273	0.718178	0.00148069
205741_s_at	DTNA	0.675996	0.479326	0.953363	0.0246773
231947_at	MYCT1	0.395073	0.285816	0.546095	5.72e-09
235626_at	CAMK1D	0.711214	0.505146	1.00134	0.0499098
217974_at	TM7SF3	0.879322	0.660824	1.17006	0.377255
210983_s_at	MCM7	1.64666	1.2386	2.18917	0.000524227
213645_at	ENOSF1	1.47984	1.11974	1.95576	0.00556767
227586_at	TMEM170A	0.635586	0.478475	0.844285	0.00160498
225901_at	PTPMT1	1.95396	1.20236	3.17538	0.00588627
221103_s_at	WDR52
205065_at	ENPP1	1.39688	0.956453	2.04013	0.0822775
226419_s_at	SRSF1	1.38443	0.998346	1.91983	0.0501701
209281_s_at	ATP2B1	0.606634	0.410534	0.896405	0.011269
206070_s_at	EPHA3	0.525642	0.396275	0.697243	5.69e-06	(Ifabotuzumab,Phase 2), (KB-004,Phase 1/2), (PMID19788238C66,Investigative), (PMID21561767C8h,Investigative), (PMID23489211C20,Investigative)
218218_at	APPL2	0.65233	0.489785	0.868819	0.00324217
232860_x_at	RBM41	0.588951	0.411888	0.84213	0.00333166
213599_at	OIP5	2.01299	1.42131	2.85099	5.81e-05
200783_s_at	STMN1	1.76851	1.31343	2.38128	0.000141042
237086_at	FOXA1	1.49473	1.11493	2.00392	0.00682566
231969_at	STOX2	0.547502	0.412099	0.727395	2.47e-05
216176_at	HCRP1
204822_at	TTK	1.9566	1.38108	2.77193	0.000119313	(BAY1161909,Phase 1), (BOS172722,Phase 1), (CFI-402257,Phase 1), (Tricyclic isoxazoloquinazoline derivative 2,Patented), (Tricyclic isoxazoloquinazoline derivative 3,Patented), (Tricyclic isoxazoloquinazoline derivative 4,Patented), (2,6-Dihydroanthra/1,9-Cd/Pyrazol-6-One,Investigative), (GNE-7915,Investigative)
223395_at	ABI3BP	0.581174	0.422015	0.800358	0.000767385
1558759_s_at	CLASP2	0.693616	0.467547	1.02899	0.0675381
235406_x_at	TMEM161B-AS1	1.95e+59	1.34e+59	6.29e+58	0
202870_s_at	CDC20	2.1952	1.60415	3.00404	4.68e-07	(Tosyl-l-arginine methyl ester,Preclinical)
218894_s_at	MAGOHB	1.38875	1.0174	1.89565	0.0377209
218405_at	ABT1	1.45681	0.873659	2.42919	0.146854
220425_x_at	ROPN1B	0.713619	0.527885	0.964703	0.0275276
209298_s_at	ITSN1	0.439417	0.311603	0.619659	1.43e-06
221582_at	HIST3H2A
213316_at	KIAA1462
229644_at	PREP	0.434722	0.264412	0.714729	0.000726217	(ALV-003,Phase 2), (BAICALEIN,Phase 2), (ONO-1603,Phase 2), (S-17092-1,Phase 1), (JTP-4819,Discontinued in Phase 2), (Z-321,Discontinued in Phase 1), (BAICALIN,Terminated), (Y-29794,Terminated), (1-Hydroxy-1-Thio-Glycerol,Investigative), (ARI-3531,Investigative), (Double Oxidized Cysteine,Investigative), (Monothioglycerol,Investigative), (Z-Pro-Prolinal,Investigative)
202134_s_at	WWTR1	0.677446	0.506143	0.906727	0.00842209
221514_at	UTP14A	1.9225	1.31541	2.80976	0.000590029
207134_x_at	TPSB2	1.2766	0.892927	1.82512	0.179499
227347_x_at	HES4	1.63932	1.23428	2.17727	0.000566055
213546_at	DKFZP586I1420
219336_s_at	ASCC1	1.36671	0.977032	1.9118	0.0670135
202107_s_at	MCM2	1.77166	1.33443	2.35215	6.1e-05
223235_s_at	SMOC2	0.624084	0.458107	0.850196	0.00255844
226473_at	CBX2	1.42744	0.993182	2.05158	0.0532274
204240_s_at	SMC2	0.588142	0.352634	0.980933	0.0396346
227927_at	NBPF20	0.646608	0.473988	0.882093	0.00554538
212949_at	NCAPH	1.88367	1.33081	2.66621	0.000281448
38158_at	ESPL1	2.13598	1.5527	2.93838	1.79e-06
222062_at	IL27RA	1.71	1.26827	2.30559	0.000369895
213007_at	FANCI	1.74486	1.28399	2.37115	0.000314582
209168_at	GPM6B	0.541502	0.398032	0.736686	7.28e-05
228053_s_at	TOMM5	0.642901	0.461083	0.896414	0.00864328
233873_x_at	MTPAP	1.24723	0.943418	1.64888	0.120151
203510_at	MET	0.5298	0.38319	0.732503	9.33e-05	(Cabozantinib,Approved), (Capmatinib,Approved), (Crizotinib,Approved), (Tepotinib,Approved), (Amivantamab,Phase 3), (Beperminogene perplasmid,Phase 3), (RG3638,Phase 3), (Savolitinib,Phase 3), (Tivantinib,Phase 3), (MGCD516,Phase 2/3), (AMG 208,Phase 2), (AMG 337,Phase 2), (APL-101,Phase 2), (CMX-2043,Phase 2), (Emibetuzumab,Phase 2), (HM-5016504,Phase 2), (LY2801653,Phase 2), (LY-2875358,Phase 2…
226531_at	ORAI1	1.55002	1.17096	2.0518	0.00202149	(RP4010,Phase 1)
228882_at	TUB	0.670055	0.503542	0.89163	0.00569328
216081_at	LAMA4	0.449402	0.321289	0.628601	1.62e-06
226591_at	PWAR6
209694_at	PTS	1.46685	0.98191	2.19129	0.0598073
203892_at	WFDC2	1.58946	1.02014	2.47651	0.0387903
218481_at	EXOSC5	2.5219	1.76432	3.60478	1.47e-07
221617_at	TAF9B	0.534336	0.376072	0.759203	0.000379629
203105_s_at	DNM1L	0.607363	0.40675	0.90692	0.0138032
204331_s_at	MRPS12	2.80834	2.01348	3.91699	2.1e-10
226370_at	KLHL15	0.579412	0.426692	0.786793	0.000401215
205794_s_at	NOVA1	0.57398	0.43133	0.763807	0.000114702
213060_s_at	CHI3L2	1.44716	0.901234	2.32379	0.123983
216191_s_at	TRDV3	1.54913	1.13492	2.11451	0.0054518
226029_at	VANGL2	1.32569	0.966011	1.8193	0.0798422
219496_at	SOWAHC	0.638426	0.45773	0.890455	0.0076914
219262_at	SUV39H2	0.762037	0.575934	1.00828	0.0563814
239594_at	LOC145837
203764_at	DLGAP5	2.12034	1.50575	2.98577	1.06e-05
226783_at	PHYKPL	0.68009	0.484408	0.95482	0.0250463
211020_at	GCNT2	1.68001	1.06741	2.64416	0.0234107
222393_s_at	NAA50	0.766215	0.518803	1.13162	0.179477
223014_at	UBE2R2	1.56641	1.18422	2.07195	0.00152185
204865_at	CA3	0.388193	0.281126	0.536037	2.5e-09
226318_at	TBRG1	0.580784	0.420758	0.80167	0.000831552
225178_at	TTC14	0.701644	0.470107	1.04722	0.081297
210334_x_at	BIRC5	2.2595	1.64694	3.09989	2.1e-07	(ISIS 23705,Investigative), (ISIS 23707,Investigative), (ISIS 23718,Investigative), (ISIS 341881,Investigative), (ISIS 343867,Investigative)
204730_at	RIMS3	0.505338	0.361321	0.706759	4.81e-05
220192_x_at	SPDEF	1.68211	1.27358	2.22168	0.000211874
231802_at	CLEC3A	0.639971	0.484641	0.845085	0.00151148
223737_x_at	CHST9	0.576117	0.416171	0.797535	0.000764326
225974_at	TMEM64	0.689947	0.521552	0.912712	0.00893293
228772_at	HNMT	0.557438	0.412057	0.754113	0.000121111	(Amodiaquine,Approved), (Diphenhydramine,Approved), (Metoprine,Phase 2), ((L-)-S-adenosyl-L-homocysteine,Investigative), (4-(DIMETHYLAMINO)BUTYL IMIDOTHIOCARBAMATE,Investigative)
202954_at	UBE2C	2.06585	1.48495	2.87399	1.08e-05
208161_s_at	ABCC3	1.24634	0.830159	1.87117	0.287192
201897_s_at	CKS1B	1.69767	1.24451	2.31583	0.000727646
212378_at	GART	1.35957	0.995863	1.8561	0.0522164	(AG2034,Phase 1), (DDATHF,Investigative)
223328_at	ARMC10	1.82095	1.37136	2.41794	2.65e-05
213011_s_at	TPI1	2.08544	1.51432	2.87195	4.18e-06
205246_at	PEX13	0.675239	0.493127	0.924603	0.0137194
229501_s_at	USP8	0.599929	0.448854	0.801851	0.000486387	(9-(Ethoxyimino)-9H-indeno[1,2-b]pyrazine-2,3-dicarbonitrile,Preclinical)
229381_at	C1orf64
240859_at	ZFYVE16	0.667715	0.430386	1.03592	0.0696678
203612_at	BYSL	1.80676	1.2887	2.53309	0.000499109
203934_at	KDR	0.421987	0.303667	0.586409	1.17e-07	(AGN211745,Discontinued in Phase 2)
228557_at	L3MBTL4	0.705845	0.530308	0.939486	0.0164024
223984_s_at	NUPL1
234998_at	RAB11A	0.628024	0.438965	0.898508	0.0102125
207039_at	CDKN2A	1.62252	1.2075	2.18018	0.00118974
219715_s_at	TDP1	1.84544	1.39742	2.43708	1.16e-05
206102_at	GINS1	2.24483	1.61401	3.12221	8e-07
204401_at	KCNN4	1.36864	0.93235	2.0091	0.107654	(ASP0819,Phase 2), (ICA-17043,Phase 2), (1-((2-chlorophenyl)diphenylmethyl)-1H-pyrazole,Investigative), (DC-EBIO,Investigative), (EBIO,Investigative), (PMID15603962Crac-16,Investigative), (SKA-121,Investigative), (SKA-31,Investigative)
220768_s_at	CSNK1G3	0.68594	0.505037	0.931641	0.0152084	(PMID21982499C14k,Investigative)
205836_s_at	YTHDC2	0.692433	0.469182	1.02191	0.0627304
227262_at	HAPLN3	1.46557	0.998482	2.15115	0.04953
206032_at	DSC3	0.62668	0.467058	0.840855	0.00166739
203372_s_at	SOCS2	0.605727	0.452158	0.811453	0.000686291
225835_at	SLC12A2	0.659142	0.488711	0.889008	0.00596219
209504_s_at	PLEKHB1	0.697261	0.507111	0.958711	0.0256521
208767_s_at	LAPTM4B	0.702151	0.504925	0.976414	0.0346206
210087_s_at	MPZL1	0.767841	0.517091	1.14018	0.189062
227290_at	CDYL2	1.30376	0.90867	1.87062	0.148674
208940_at	SEPHS1	0.797177	0.602598	1.05459	0.111597
222043_at	CLU	0.544589	0.40816	0.726619	2.78e-05
205543_at	HSPA4L	0.505762	0.371654	0.688261	9.86e-06
213342_at	YAP1	0.474655	0.353731	0.636918	3.75e-07
227533_at	RALGPS2	1.66916	1.17117	2.37891	0.00417597
219932_at	SLC27A6	0.533848	0.388909	0.732802	7.92e-05
212970_at	APBB2	0.629196	0.462105	0.856706	0.00300711
1561079_at	ANKRD28	1.30955	0.950588	1.80406	0.0979416
218981_at	ACN9
204462_s_at	SLC16A2	0.474452	0.358161	0.628503	1.07e-07
202431_s_at	MYC	0.618183	0.452344	0.844821	0.00230946	(TWS-119,Investigative)
221241_s_at	BCL2L14	1.57798	1.19168	2.08951	0.00132036
231920_s_at	CSNK1G1	1.54482	1.06714	2.23631	0.0202196	(PMID19364658C33,Investigative)
210683_at	NRTN	1.26443	0.921267	1.73543	0.145493
222394_at	PDCD6IP	0.773274	0.58114	1.02893	0.076872
224654_at	DDX21	0.500788	0.295477	0.848761	0.00879227
1552477_a_at	IRF6	0.820853	0.612691	1.09974	0.185169
242750_at	MMAA	1.51427	1.02695	2.23283	0.0349254
218662_s_at	NCAPG	1.85057	1.31	2.61421	0.000389808
201711_x_at	RANBP2	0.734342	0.536013	1.00605	0.0536102
203256_at	CDH3	0.751827	0.565333	0.999844	0.0491182	(PF-06671008,Phase 1), (PF-3732010,Phase 1)
222101_s_at	DCHS1	0.710068	0.535078	0.942286	0.0171786
222931_s_at	THNSL1	1.31316	0.98952	1.74265	0.0584044
203872_at	ACTA1	1.32319	0.969869	1.80524	0.0762798
205078_at	PIGF	0.463051	0.263643	0.813281	0.00604656
204051_s_at	SFRP4	0.639469	0.466715	0.876168	0.00502274
235046_at	INPP4B	0.762929	0.536668	1.08458	0.130523
208079_s_at	AURKA	2.16337	1.54367	3.03184	4.39e-06	(AT9283,Phase 3), (MLN8237,Phase 3), (Rosiglitazone + metformin,Phase 3), (ABT-348,Phase 2), (ENMD-2076,Phase 2), (PHA-739358,Phase 2), (VX-680,Phase 2), (LY3295668,Phase 1/2), (AMG 900,Phase 1), (CYC116,Phase 1), (HPP-607,Phase 1), (MK-5108,Phase 1), (MLN8054,Phase 1), (R763,Phase 1), (SNS-314,Phase 1), (TAS-119,Phase 1), (VIC-1911,Phase 1), (PF-03814735,Discontinued in Phase 1), (2-(1H-pyrazol-…
221884_at	MECOM	0.435845	0.319258	0.595006	7.48e-08
231926_at	EPS15L1	1.7926	1.35761	2.36696	2.99e-05
223843_at	SCARA3	0.739259	0.55457	0.985454	0.0386772
212721_at	SREK1	0.761593	0.551276	1.05215	0.0976073
213865_at	DCBLD2	0.611727	0.447546	0.836138	0.00184985
204719_at	ABCA8	0.41991	0.301045	0.585709	1.36e-07
206488_s_at	CD36	0.381234	0.273761	0.5309	3.07e-09
210073_at	ST8SIA1	0.628741	0.47555	0.831279	0.00101694
216194_s_at	TBCB	2.25974	1.66902	3.05953	6.04e-08
225575_at	LIFR	0.490397	0.349215	0.688657	2.67e-05	(Emfilermin,Phase 1/2)
219485_s_at	PSMD10	0.78919	0.557794	1.11658	0.180208
1552277_a_at	MSANTD3	1.47295	1.02586	2.11488	0.0347433
223234_at	MAD2L2	2.11783	1.57406	2.84946	3.96e-07
230441_at	PLEKHG4B	1.18252	0.827371	1.69012	0.357001
201397_at	PHGDH	0.679927	0.465577	0.992962	0.0445588
218252_at	CKAP2	1.62383	1.2156	2.16916	0.000923631
240830_at	SCARNA17
219795_at	SLC6A14	0.695888	0.510813	0.94802	0.0208399	(NOX-200,Terminated)
204162_at	NDC80	1.96212	1.39573	2.75834	7.76e-05
244407_at	CYP39A1	0.711426	0.534324	0.94723	0.0191675
227997_at	IL17RD	0.6697	0.497134	0.902167	0.00793949
235867_at	GSTM3	2.1834	1.24364	3.83328	0.00529331
229111_at	RP4-635E18.8
1553349_at	ARID2	0.650476	0.435608	0.971329	0.0341477
209679_s_at	SMAGP	0.730202	0.5289	1.00812	0.0550264
209228_x_at	TUSC3	2.21832	1.17435	4.19038	0.0117148
228106_at	DCAF16	1.29264	0.97875	1.70719	0.0697526
229487_at	EBF1	0.385848	0.280181	0.531366	1.43e-09
210643_at	TNFSF11	2.23534	1.67643	2.9806	1.83e-08	(Denosumab,Approved), (ALX-0141,Phase 1), (CEP-37251,Phase 1)
212638_s_at	WWP1	1.25538	0.949463	1.65986	0.109719	(ISIS 103582,Investigative), (ISIS 103601,Investigative), (ISIS 103612,Investigative), (ISIS 103613,Investigative), (ISIS 103615,Investigative), (ISIS 103616,Investigative), (ISIS 103619,Investigative), (ISIS 103620,Investigative), (ISIS 103621,Investigative), (ISIS 103622,Investigative), (ISIS 103624,Investigative), (ISIS 103629,Investigative), (ISIS 103631,Investigative), (ISIS 103635,Investiga…
206227_at	CILP	1.28822	0.96816	1.71409	0.0814331
226907_at	PPP1R14C	0.759237	0.571885	1.00797	0.0560066
229430_at	C8orf46
204860_s_at	NAIP	1.43556	0.94292	2.18557	0.0900667
230180_at	DDX17	0.604269	0.413537	0.882971	0.00852188
207803_s_at	CSN3	0.775364	0.561376	1.07092	0.12156
204124_at	SLC34A2	0.727688	0.547948	0.966386	0.0274328	(XMT-1592,Phase 1/2)
215686_x_at	TFAP2B	1.5301	1.0515	2.22655	0.0251519
224870_at	DANCR	0.802354	0.597215	1.07796	0.143029
227787_s_at	MED30	0.75523	0.569569	1.00141	0.0504099
1553613_s_at	FOXC1	0.661812	0.498428	0.878751	0.00405853
204072_s_at	FRY	0.539445	0.374099	0.777874	0.000786364
228728_at	CPED1	0.419519	0.306943	0.573383	1.91e-08
206550_s_at	NUP155	0.651298	0.430459	0.985433	0.0408987
204894_s_at	AOC3	0.423896	0.309483	0.580608	3.59e-08	(Clonidine,Approved), (Hydralazine,Approved), (ASP8232,Phase 2), (BTT-1023,Phase 2), (BI 1467335,Discontinued in Phase 2), (Vapaliximab,Terminated), (6-hydroxydopa quinone,Investigative), (FP-1102,Investigative), (LJP-1207,Investigative), (PSX-4206,Investigative), (PXS-4159,Investigative), (RTU-1096,Investigative), (Vapill,Investigative)
213906_at	MYBL1	1.3547	1.02433	1.79162	0.0326429
212274_at	LPIN1	0.650392	0.486315	0.869827	0.00347671
202613_at	CTPS1	1.62458	1.14184	2.3114	0.00645872	(Cyclopentenylcytosine,Phase 1), (Acivicin,Discontinued in Phase 3), (2-Methyl-2,4-Pentanediol,Investigative), (Carbodine,Investigative), (Cyclopentylcytosine,Investigative), (Cylopentenyl cytosine,Investigative)
227874_at	EMCN	0.476466	0.339794	0.668111	1.1e-05
218211_s_at	MLPH	1.98337	1.46385	2.68727	6.68e-06
227953_at	CMTM6	1.41884	1.05239	1.91289	0.0210802
211756_at	PTHLH	0.628354	0.463267	0.852269	0.00257337
223136_at	AIG1	0.615367	0.463474	0.817038	0.000700445
225878_at	KIF1B	0.640074	0.484039	0.846407	0.00160265
225314_at	OCIAD2	1.97241	1.44432	2.69358	1.34e-05
204584_at	L1CAM	0.531165	0.402262	0.701375	5.76e-06	(CD171 specific CAR T cells expressing EGFRt,Phase 1), (JCAR023,Phase 1)
202267_at	LAMC2	0.736478	0.536446	1.0111	0.0575602	(BST-1005,Preclinical)
229053_at	SYT17	1.22496	0.927938	1.61704	0.151418
211506_s_at	CXCL8	0.61274	0.385822	0.97312	0.0360722	(Ibuprofen,Approved), (ABX-IL8,Phase 2), (BMS-986253,Phase 2), (MDX-018,Phase 1), (R-ketoprofen,Discontinued in Phase 2), (2-(2-(2,5-dichlorophenylamino)phenyl)acetic acid,Investigative), (2-(2-(2-chlorophenoxy)phenyl)acetic acid,Investigative), (2-(2-(2-chlorophenylamino)phenyl)acetic acid,Investigative), (2-(2-(2-fluorophenoxy)phenyl)acetic acid,Investigative), (2-(2-(2-fluorophenylamino)phenyl…
210473_s_at	GPR125
203120_at	TP53BP2	1.39695	1.04207	1.87267	0.0247307
201080_at	PIP4K2B	0.817514	0.617925	1.08157	0.157587
209172_s_at	CENPF	1.91118	1.3446	2.71649	0.000239185
233252_s_at	STRBP	2.49842	1.83151	3.40818	2.23e-09
205624_at	CPA3	0.607404	0.403198	0.915034	0.0160369
1553105_s_at	DSG2	1.27801	0.960621	1.70027	0.0913626
208579_x_at	H2BFS
202705_at	CCNB2	2.10505	1.49838	2.95736	1.13e-05
220019_s_at	ZNF224	1.33875	1.01106	1.77266	0.0409684
1559258_a_at	CT83	1.43082	1.01436	2.01827	0.0401691
206364_at	KIF14	1.97938	1.40562	2.78734	6.74e-05
205242_at	CXCL13	1.77032	1.33761	2.34301	5.17e-05
213234_at	KIAA1467
218379_at	RBM7	0.443412	0.284592	0.690863	0.000220993
204244_s_at	DBF4	1.81504	1.31113	2.51262	0.000267235
230664_at	H2BFXP
205044_at	GABRP	0.731449	0.546594	0.978819	0.0346468	(TBPS,Investigative)
226071_at	ADAMTSL4	0.488383	0.358938	0.664509	3.18e-06
1556665_at	TTC6	1.38665	1.0322	1.86283	0.029259
203397_s_at	GALNT3	1.49162	1.03537	2.14893	0.030709
223075_s_at	AIF1L	0.54491	0.41234	0.720101	1.47e-05
1555905_a_at	TCAIM	0.872889	0.660071	1.15432	0.339998
235075_at	DSG3	0.628091	0.458362	0.86067	0.00350726
228584_at	SGCB	0.363864	0.2656	0.498485	5.25e-11	(SRP-9003,Phase 1/2)
208370_s_at	RCAN1	0.461857	0.3295	0.64738	4.32e-06
232865_at	AFF4	0.611373	0.419785	0.8904	0.00959527
218330_s_at	NAV2	0.578076	0.417756	0.799923	0.000813256
201147_s_at	TIMP3	0.657874	0.49134	0.880855	0.00462095
1552733_at	KLHDC1	0.509666	0.369052	0.703856	3.06e-05
230789_at	ZNF280B	1.64163	0.953387	2.8267	0.0708964
228073_at	NANP	1.29918	0.976689	1.72816	0.0713971
242794_at	MAML3	1.40903	0.912088	2.17672	0.120458
1563881_at	MAGI1	0.583147	0.430223	0.790429	0.000436453
214239_x_at	PCGF2	1.7679	1.32636	2.35643	8.18e-05
211615_s_at	LRPPRC	0.777919	0.478506	1.26468	0.309869
222411_s_at	SSR3	0.831034	0.61647	1.12028	0.223854
202370_s_at	CBFB	1.50249	0.979653	2.30437	0.0603113
202994_s_at	FBLN1	0.451865	0.314655	0.648908	1.01e-05
205190_at	PLS1	0.80907	0.551243	1.18749	0.278265
1563111_a_at	PIGX	1.83237	1.37125	2.44856	3.23e-05
224903_at	CIRH1A
235079_at	ZNF704	0.646362	0.488082	0.855972	0.00214816
219630_at	PDZK1IP1	0.696247	0.416903	1.16276	0.164162
225376_at	GID8	1.59988	1.14354	2.23831	0.00564083
220967_s_at	ZNF696	1.7345	1.26661	2.37522	0.000507911
212771_at	FAM171A1	0.70766	0.52935	0.946034	0.0189762
205541_s_at	GSPT2	0.787336	0.585667	1.05845	0.11242
221731_x_at	VCAN	1.35744	0.925255	1.99151	0.116698
224847_at	CDK6	0.700648	0.530212	0.92587	0.0119198	(Apremilast,Approved), (LY2835219,Approved), (Palbociclib,Approved), (Ribociclib Succinate,Approved), (Trilaciclib,Approved), (LEE011,Phase 3), (G1T38,Phase 2), (FCN-437,Phase 1/2), (GLR2007,Phase 1/2), (FN-1501,Phase 1), (G1T28-1,Phase 1), (Isoquinoline 1,3-dione derivative 1,Patented), (Oxazolyl methylthiothiazole derivative 1,Patented), (PMID25726713-Compound-47,Patented), (PMID25726713-Compou…
208828_at	POLE3	1.61442	1.21808	2.13972	0.000768958
209806_at	HIST1H2BK
225114_at	AGPS	0.760111	0.574847	1.00508	0.053555
203746_s_at	HCCS	0.700108	0.528013	0.928295	0.0127764
201195_s_at	SLC7A5	1.28123	0.94517	1.73678	0.109438	((+/-)-2-Amino-1,2,3,4-tetrahydro-2-naphthoic acid,Investigative), ((+/-)-2-Aminoindane-2-carboxylic acid,Investigative), (BCH,Investigative)
201124_at	ITGB5	1.42617	1.00821	2.0174	0.0437287
218512_at	WDR12	0.747511	0.528545	1.05719	0.0986785
217235_x_at	IGLL5	1.89914	1.34233	2.68691	0.000228629
201737_s_at	44261
235708_at	KLB	0.390099	0.282951	0.537821	2.56e-09	(NGM313,Phase 1)
212667_at	SPARC	0.659418	0.466992	0.931135	0.0172247
223044_at	SLC40A1	1.4663	1.04138	2.0646	0.0274438	(LY2928057,Phase 2), (Ferroportin mab,Phase 1), (M012,Phase 1)
206101_at	ECM2	0.326535	0.238309	0.447424	2.34e-13
214279_s_at	NDRG2	0.57768	0.4231	0.788736	0.000471046
222700_at	ATL2	0.620879	0.439969	0.876177	0.00619254
218027_at	MRPL15	1.61539	1.13195	2.30528	0.00762775
212709_at	NUP160	0.769968	0.534428	1.10932	0.159402
214011_s_at	NOP16	2.0977	1.52199	2.89117	3.68e-06
219957_at	RUFY2	0.654084	0.486126	0.88007	0.00473692
226534_at	KITLG	0.733942	0.554213	0.971956	0.0302345
219099_at	C12orf5
218875_s_at	FBXO5	0.71288	0.457438	1.11097	0.133046
202854_at	HPRT1	1.86272	1.26335	2.74646	0.00142156
206638_at	HTR2B	0.609298	0.430802	0.861752	0.00467942	(Metergolin,Approved), (Minaprine,Approved), (Triflupromazine,Approved), (SPN-812,Phase 4), (PRX-08066,Phase 2), (Vabicaserin,Phase 2), (Pyrazole-3-carboxamide derivative 1,Patented), (Pyrimidine derivative 23,Patented), (Pyrimidine derivative 24,Patented), (Pyrimidine derivative 25,Patented), (Pyrimidine derivative 26,Patented), (Pyrimidine derivative 27,Patented), (Pyrimidine derivative 28,Pate…
204733_at	KLK6	0.639425	0.481201	0.849674	0.00188105	(Benzamidine,Investigative), (PMID24900446C5 ,Investigative)
209842_at	SOX10	0.654807	0.484407	0.885149	0.00554098
1557167_at	HCG11	0.456795	0.331023	0.630356	1.01e-06
208228_s_at	FGFR2	1.31328	0.890502	1.93679	0.167847	(Interferon Alfa-2a, Recombinant,Approved), (Palifermin,Approved), (Pemigatinib,Approved), (E-3810,Phase 3), (Trafermin,Phase 3), (Debio 1347,Phase 2), (LY2874455,Phase 2), (AEE-788,Phase 1/2), (MK-2461,Phase 1/2), (Alofanib,Phase 1), (BAY1179470,Phase 1), (RLY-4008,Phase 1), (PD-0183812,Terminated), (ACTB-1003,Investigative), (Anti-FGFR2 humanized mab,Investigative), (PK 11195,Investigative), (P…
224944_at	TMPO	1.25321	0.949553	1.65397	0.11011
207092_at	LEP	0.444791	0.316194	0.62569	1.75e-06
1559051_s_at	MB21D1
212247_at	NUP205	0.687574	0.457383	1.03362	0.0701045
202242_at	TSPAN7	0.494467	0.355171	0.688395	2.07e-05
214721_x_at	CDC42EP4	1.51875	0.974421	2.36714	0.0630466
202035_s_at	SFRP1	0.573422	0.412281	0.797545	0.000818642
213427_at	RPP40	1.57937	1.02952	2.4229	0.0347403
219863_at	HERC5	0.677151	0.512206	0.895212	0.00588276
217892_s_at	LIMA1	0.494252	0.360929	0.676823	7.34e-06
201160_s_at	YBX3	0.704651	0.526673	0.942772	0.0178634
229367_s_at	GIMAP6	0.524864	0.381625	0.721867	5.52e-05
202589_at	TYMS	1.71175	1.26922	2.30856	0.000364868	(Plevitrexed (R)-isomer,Phase 2), (NUC-3373,Phase 1), (ICI-198583,Investigative)
228434_at	BTNL9	0.371744	0.26915	0.513443	4.13e-10
202580_x_at	FOXM1	1.829	1.33102	2.5133	0.000157269	((D-Arg)(9)-p19(ARF) 26-44 peptide,Investigative)
205016_at	TGFA	0.646196	0.483603	0.863454	0.0029186
226751_at	CNRIP1	0.351674	0.251467	0.491812	1.7e-10
229391_s_at	FAM26F
202112_at	VWF	0.444989	0.318588	0.62154	1.06e-06	(Caplacizumab,Approved), (Vonvendi,Approved), (ALX-0081,Phase 3), (Recombinant von Willebrand factor/recombinant Factor VIII complex,Phase 3), (ARC1779,Phase 2), (DA-697b,Phase 1), (Mitoflaxone,Terminated), (Auryntricarboxylic acid (ATA),Investigative)
217258_x_at	IGLV1-44	0.537851	1.00082	0.638513	0
1556012_at	KLHDC7A	0.783654	0.579581	1.05958	0.112321
208078_s_at	SIK1	1.27842	0.953473	1.71412	0.0998573	(HG-9-91-01,Investigative), (PMID24900538C2c,Investigative)
204170_s_at	CKS2	2.37364	1.69491	3.32416	2.15e-07
204607_at	HMGCS2	0.686618	0.51647	0.912821	0.00924376	(3-Sulfinoalanine,Investigative), (Acetoacetyl-Coenzyme A,Investigative)
223484_at	C15orf48	1.7926	1.35509	2.37137	3.38e-05
225275_at	EDIL3	0.686012	0.499401	0.942354	0.0192886
226464_at	C3orf58
225788_at	RRP36	1.88021	1.39285	2.53809	2.76e-05
229720_at	BAG1	1.67252	1.26542	2.21059	0.000259166
209351_at	KRT14	0.489306	0.356429	0.671718	6.32e-06
207980_s_at	CITED2	0.595337	0.387671	0.914244	0.0166011
200052_s_at	ILF2	1.90949	1.33264	2.73603	0.000336017
226445_s_at	TRIM41	1.62888	1.22104	2.17294	0.00080614
201030_x_at	LDHB	0.662993	0.498816	0.881206	0.00435923
226039_at	MGAT4A	0.713317	0.518266	0.981776	0.0372854
218319_at	PELI1	0.674866	0.511217	0.890903	0.00522318
234347_s_at	DENR	1.34724	1.01744	1.78396	0.0367727
202766_s_at	FBN1	0.630087	0.453279	0.875862	0.00556851
235061_at	PPM1K	1.67817	0.974351	2.89039	0.0591354
237395_at	CYP4Z1	0.643536	0.472384	0.876699	0.00485331
202779_s_at	UBE2S	2.35103	1.67258	3.30468	3.96e-07
210024_s_at	UBE2E3	0.613801	0.446209	0.844339	0.00244916
208891_at	DUSP6	0.336101	0.244442	0.462129	1.85e-12
203405_at	PSMG1	0.772418	0.557323	1.07053	0.119974
217942_at	MRPS35	1.51272	1.11708	2.04849	0.00704589
239944_at	DQ570835
204285_s_at	PMAIP1	1.78668	1.34653	2.37071	4.55e-05
203560_at	GGH	1.25333	0.944723	1.66275	0.116671
201820_at	KRT5	0.59192	0.431172	0.812599	0.00103658
213366_x_at	ATP5C1
205048_s_at	PSPH	1.59728	1.15526	2.20843	0.00425551
221139_s_at	CSAD	1.24074	0.855812	1.7988	0.254108
227952_at	ZNF595	0.704289	0.524075	0.946472	0.0194579
209040_s_at	PSMB8	1.98475	1.4894	2.64484	1.84e-06	(M3258,Phase 1), (Dipeptide analog 1,Patented), (Peptide analog 11,Patented), (Peptide analog 13,Patented), (Peptide analog 17,Patented), (Peptide analog 19,Patented), (Peptide analog 21,Patented), (Peptide analog 23,Patented), (Peptide analog 25,Patented), (Peptide analog 27,Patented), (Peptide analog 28,Patented), (Peptide analog 31,Patented), (Peptide analog 33,Patented), (Peptide analog 34,Pa…
57703_at	SENP5	0.786079	0.595173	1.03822	0.0891749
202376_at	SERPINA3	1.87011	1.36238	2.56706	8.29e-05
209787_s_at	HMGN4	0.608504	0.38295	0.966906	0.0336856
223343_at	MS4A7	0.589347	0.366492	0.947714	0.0273529
223620_at	GPR34	0.434903	0.305111	0.619907	2.17e-06	(lysophosphatidylserine,Investigative)
210096_at	CYP4B1	0.630574	0.477627	0.832498	0.00103088
230493_at	SHISA2	1.37105	0.987867	1.90287	0.05813
204259_at	MMP7	1.53552	1.10365	2.1364	0.0103304	(Prinomastat,Approved), (Marimastat,Phase 3), (BMS 275291,Discontinued in Phase 3), (BB-3644,Terminated), (SC-44463,Terminated), (3-Benzenesulfonyl-heptanoic acid hydroxyamide,Investigative), (3-Cyclohexanesulfonyl-heptanoic acid hydroxyamide,Investigative), (Folate gamma-hydroxamic acid,Investigative), (Folate gamma-L-phenylalaninehydroxamic acid,Investigative), (Folate gamma-L-proline-hydroxami…
