# Supplementary material for: Identification of genes and pathways associated with menopausal status in breast cancer patients using two algorithms
Source: BMC Womens Health. 2024 Jan 2;24:4. doi: 10.1186/s12905-023-02846-7 (PMC10763477; doi:10.1186/s12905-023-02846-7)
Supplement: Supplementary file 1 — Additional file 1: Supplementary Table 1. p-value and fold change of each gene. Supplemetary Table 2. KEGG enrichment of DEGs. Supplemetary Table 3. Molecular funciton enrichement of DEGs. Supplemetary Table 4. Biological process enrichement of DEGs (Top 50). Supplemetary Table 5. Survival and Target Compounds of DEGss. [file 12905_2023_2846_MOESM1_ESM.zip › Table S4.xlsx]

## Sheet: Sheet1
Supplemetary Table 4. Biological process enrichement of DEGs (Top 50)
	Description	Overlap	Enrichment Ratio	p-value	Genes
GO:0048285	organelle fission	53	2.9381	1.54277e-12	NUF2;ANLN;HORMAD1;MND1;CHMP4C;CHEK1;MTFR2;BUB1;TTK;CDCA8;CDCA5;NDE1;DLGAP5;CDC20;NDC80;BTC;TRIP13;KIF23;NEK2;PRC1;MYBL1;RAD54B;MZT1;AURKA;AURKB;UBE2C;NCAPG;NAA50;KIF4A;CCNE1;CCNB2;CKS2;NCAPH;DSCC1;SMC2;MAD2L2;SEH1L;ESPL1;CENPF;KIF2C;DNM1L;MYBL2;TGFA;FBXO5;UBE2S;CDC25C;KIF14;APC;KDR;RAB11A;H2AFY;PDCD6IP;CLASP2
GO:0007059	chromosome segregation	42	3.42529	2.47313e-12	NUF2;HORMAD1;FAM83D;CHMP4C;BUB1;TTK;CDCA8;CENPN;CDCA5;CENPW;NDE1;DLGAP5;CDC20;NDC80;TRIP13;KIF23;NEK2;PRC1;AURKB;FEN1;NCAPG;NAA50;KIF4A;CCNE1;NCAPH;DSCC1;SMC2;MAD2L2;SEH1L;ESPL1;CENPF;KIF2C;OIP5;SKA1;BIRC5;FBXO5;HJURP;KIF14;APC;RAB11A;H2AFY;PDCD6IP
GO:0044772	mitotic cell cycle phase transition	52	2.71692	4.93143e-11	ANLN;MELK;CHMP4C;MCM10;CDK1;SFN;BUB1;GTSE1;TTK;CDCA5;NDE1;DLGAP5;GMNN;MCM7;CDC20;NDC80;TRIP13;HMMR;NEK2;POLE3;SKP2;AURKA;AURKB;CDKN2A;MCM2;CKS1B;UBE2C;CCNE1;DBF4;CCNB2;CKS2;TFDP1;TYMS;MAD2L2;ESPL1;CENPF;CDK6;MCM4;MYC;FBXO5;UBE2S;HAUS8;CEP76;APEX1;CDC25C;KIF14;FOXM1;APC;RAD17;RAB11A;CLASP2;FHL1
GO:1902850	microtubule cytoskeleton organization involved in mitosis	22	4.24084	8.80439e-09	NUF2;CHMP4C;TTK;NDE1;CDC20;NDC80;KIF23;NEK2;PRC1;MZT1;AURKA;AURKB;KIF4A;STMN1;ESPL1;POC1A;MYBL2;SAPCD2;RAB11A;PDCD6IP;CLASP2;EFHC1
GO:0007051	spindle organization	23	3.3442	3.75154e-07	NUF2;CHMP4C;TTK;CDC20;NDC80;KIF23;NEK2;PRC1;MZT1;AURKA;AURKB;KIF4A;STMN1;ESPL1;POC1A;MYBL2;FBXO5;HAUS8;AUNIP;RAB11A;PDCD6IP;CLASP2;EFHC1
GO:1901987	regulation of cell cycle phase transition	37	2.43903	5.23023e-07	ANLN;FAM83D;CHMP4C;CHEK1;CDK1;SFN;BUB1;GTSE1;TTK;CDCA5;NDE1;DLGAP5;CDC20;NDC80;TRIP13;HMMR;NEK2;AURKA;AURKB;UBE2C;CCNE1;TFDP1;BRCC3;MAD2L2;ESPL1;CENPF;FBXO5;HAUS8;CEP76;APEX1;CDC25C;KIF14;APC;RAD17;RAB11A;H2AFY;FHL1
GO:0045787	positive regulation of cell cycle	36	2.44925	6.75602e-07	FAM83D;CHEK1;CDK1;SFN;GTSE1;CDCA5;DLGAP5;NDC80;BTC;KIF23;AURKA;AURKB;FEN1;CKS1B;UBE2C;RHNO1;CCNE1;CCNB2;CKS2;TFDP1;ESPL1;POC1A;PSMD10;TGFA;FBXO5;FGFR2;APEX1;CDC25C;KIF14;CITED2;YTHDC2;RAB11A;H2AFY;FOXA1;SMOC2;TBX3
GO:0050000	chromosome localization	14	4.56705	1.80148e-06	NUF2;FAM83D;CHMP4C;CDCA8;CDCA5;NDE1;DLGAP5;NDC80;SEH1L;CENPF;KIF2C;KIF14;RAB11A;PDCD6IP
GO:0044839	cell cycle G2/M phase transition	24	2.86704	3.48323e-06	MELK;CHMP4C;CHEK1;CDK1;GTSE1;NDE1;HMMR;NEK2;SKP2;AURKA;AURKB;CCNB2;BRCC3;CENPF;FBXO5;HAUS8;CEP76;CDC25C;KIF14;FOXM1;RAD17;RAB11A;H2AFY;FHL1
GO:0006260	DNA replication	27	2.56349	7.33543e-06	MCM10;CHEK1;CDK1;ALYREF;GMNN;MCM7;GINS1;TIPIN;RFC4;POLE3;MCM2;RFC2;FEN1;EXO1;CCNE1;DBF4;DSCC1;POLQ;MCM4;FBXO5;GINS3;PURA;RAD17;RBBP6;TBRG1;REV3L;TEFM
GO:0045930	negative regulation of mitotic cell cycle	26	2.58426	9.3517e-06	CHMP4C;CHEK1;CDK1;SFN;BUB1;GTSE1;BTG3;TTK;FOXC1;CDC20;NDC80;TRIP13;TIPIN;AURKA;AURKB;TFDP1;MAD2L2;CENPF;FBXO5;FZD3;CDC25C;DCLRE1B;APC;YTHDC2;RAD17;FHL1
GO:0000075	cell cycle checkpoint	23	2.70942	1.41769e-05	HORMAD1;CHMP4C;CHEK1;CDK1;SFN;BUB1;GTSE1;TTK;CDC20;NDC80;TRIP13;TIPIN;AURKA;AURKB;RHNO1;TFDP1;BRCC3;MAD2L2;CENPF;CDC25C;DCLRE1B;APC;RAD17
GO:0010948	negative regulation of cell cycle process	27	2.47128	1.4352e-05	HORMAD1;CHMP4C;CHEK1;CDK1;SFN;BUB1;GTSE1;TTK;CDC20;NDC80;TRIP13;NEK2;EED;AURKA;AURKB;TFDP1;BRCC3;MAD2L2;ESPL1;CENPF;FBXO5;CDC25C;APC;PCGF2;RAD17;H2AFY;FHL1
GO:0043062	extracellular structure organization	34	2.16283	2.05588e-05	SERPINB5;FERMT1;KLK5;KLK7;FOXC1;LAMB3;GPM6B;COL22A1;LAMC2;LAMA1;MMP7;KDR;FBLN1;ITGB5;LAMA4;FBN1;VWF;ADAMTSL4;APBB2;PECAM1;VCAN;SPARC;PDCD6IP;LAMA2;TPSAB1;CLASP2;NPNT;ECM2;CD36;TGFBR1;SMOC2;ABI3BP;COL14A1;COL1A2
GO:0044843	cell cycle G1/S phase transition	24	2.47239	4.2281e-05	FAM83D;MCM10;CDK1;SFN;GTSE1;GMNN;MCM7;POLE3;SKP2;AURKA;CDKN2A;MCM2;CCNE1;DBF4;TFDP1;TYMS;CDK6;MCM4;MYC;FBXO5;APEX1;CDC25C;KIF14;FHL1
GO:0031589	cell-substrate adhesion	29	2.22261	5.08218e-05	FERMT1;PRKX;CDKN2A;TTYH1;SFRP1;GPM6B;CDK6;L1CAM;GCNT2;KIF14;KDR;FBLN1;ITGB5;VWF;PECAM1;RREB1;ANGPT2;SNED1;EDIL3;CLASP2;ITGBL1;NPNT;EPHA3;ECM2;UTRN;CD36;SMOC2;AGR2;ABI3BP
GO:0000910	cytokinesis	18	2.88057	5.3672e-05	ANLN;CHMP4C;ROPN1B;KIF23;PRC1;AURKA;AURKB;KIF4A;STMN1;CKAP2;ESPL1;KIF14;APC;USP8;RAB11A;PDCD6IP;EFHC1;RHOB
GO:0051383	kinetochore organization	6	7.27	0.000117544	NUF2;CENPN;CENPW;NDC80;SMC2;CENPF
GO:0035265	organ growth	18	2.69418	0.000128237	CDK1;COCH;FOXC1;SAV1;PPARA;POC1A;YAP1;SCARA3;FGFR2;YBX3;ESR1;AR;DUSP6;LEP;ARID2;ACACB;TGFBR1;COL14A1
GO:0008544	epidermis development	34	1.90139	0.000257968	KRT6B;SOSTDC1;SFN;FERMT1;DSC2;KLK5;KLK7;DSC3;FOXC1;GAL;KRT14;PKP2;ESRP1;PKP1;SAV1;DSG3;VANGL2;LAMB3;CDH3;IRF6;PTHLH;NSDHL;PPARA;TFDP1;DSG2;CBFB;LAMC2;YAP1;KRT5;FZD3;TMEM79;FGFR2;H2AFY;SFRP4
GO:0060485	mesenchyme development	23	2.23372	0.000277422	FAM83D;RDH10;FOXC1;SFRP1;SOX10;MAD2L2;MYC;YAP1;NRTN;WWTR1;FGFR2;GCNT2;ACTA1;DCHS1;CITED2;HTR2B;DDX17;CLASP2;EPHA3;KITLG;DAB2;FOXA1;TGFBR1
GO:0009112	nucleobase metabolic process	7	4.94764	0.000431514	PRTFDC1;HPRT1;GMPS;CTPS2;TYMS;CTPS1;GART
GO:0043588	skin development	30	1.86638	0.000791991	KRT6B;SOSTDC1;SFN;FERMT1;DSC2;KLK5;DSC3;FOXC1;GAL;KRT14;PKP2;PKP1;SAV1;MET;DSG3;VANGL2;CDH3;IRF6;STMN1;NSDHL;DSG2;CBFB;YAP1;KRT5;FZD3;TMEM79;FGFR2;TFAP2B;H2AFY;COL1A2
GO:0051321	meiotic cell cycle	21	2.15462	0.000806398	NUF2;HORMAD1;MND1;BUB1;TTK;CDC20;TRIP13;NEK2;MYBL1;RAD54B;AURKA;EXO1;CCNE1;RBM7;CKS2;NCAPH;SMC2;ESPL1;FBXO5;CDC25C;YTHDC2
GO:0031109	microtubule polymerization or depolymerization	12	2.82722	0.00108457	NDE1;MZT1;MET;STMN1;CKAP2;KIF2C;SKA1;FBXO5;KIF14;APC;CLASP2;NAV3
GO:0072089	stem cell proliferation	12	2.80129	0.00117631	FERMT1;NDE1;SOX10;YAP1;FZD3;FGFR2;FBLN1;MECOM;GLI3;KITLG;N4BP2L2;TBX3
GO:0071103	DNA conformation change	20	2.07714	0.00165719	CDK1;CENPN;CDCA5;CENPW;MCM7;GINS1;RAD54B;POLE3;CDKN2A;MCM2;NCAPG;HIST1H2BK;NCAPH;SMC2;OIP5;MCM4;HJURP;PURA;H2AFY;KAT6B
GO:0048871	multicellular organismal homeostasis	32	1.73243	0.00182956	UBASH3B;SFN;FOXC1;TMEM64;NMU;MET;CDH3;STMN1;LPIN1;SERPINA3;ADORA1;TUB;YAP1;TMEM79;WWTR1;GCNT2;CIB2;TNFSF11;APC;CCDC66;LAMA4;RAB11A;TFAP2B;LEP;RHEB;ACACB;FABP4;NOVA1;SLC40A1;AQP1;CD36;PDK4
GO:0001763	morphogenesis of a branching structure	17	2.20697	0.00190202	BCL11A;RDH10;MET;VANGL2;SFRP1;SOX10;MYC;YAP1;LAMA1;FGFR2;DCHS1;ESR1;AR;GLI3;NPNT;FOXA1;TBX3
GO:0022616	DNA strand elongation	5	5.30105	0.00210432	GINS1;RFC4;FEN1;GINS3;DCLRE1B
GO:0045927	positive regulation of growth	20	2.0356	0.0021047	CDK1;SFN;DNPH1;CXCL16;SFRP1;EXOSC4;PLS1;TFCP2L1;PSMD10;YAP1;L1CAM;FGFR2;YBX3;TAF9B;RAB11A;LEP;SYT17;ACACB;TGFBR1;AGR2
GO:0021700	developmental maturation	21	1.95731	0.00264993	BCL11A;ROPN1;FERMT1;ROPN1B;GAL;CDC20;TRIP13;AURKA;CDH3;SOX10;TYMS;TFCP2L1;CBFB;PTBP3;FBXO5;TMEM79;KIF14;DCHS1;LEP;FOXA1;XBP1
GO:0007050	cell cycle arrest	19	2.0144	0.00302047	CDK1;SFN;GTSE1;DDIAS;AURKA;CDKN2A;IRF6;TFDP1;CDK6;MYC;CXCL8;CDC25C;FOXM1;APC;APBB2;TBRG1;RHEB;SLC38A9;TGFBR1
GO:0010639	negative regulation of organelle organization	26	1.78321	0.00322715	HORMAD1;CHEK1;BUB1;TTK;ATAD2;CDC20;NDC80;TRIP13;NEK2;AURKB;MCM2;MET;STMN1;CKAP2;MAD2L2;ESPL1;CENPF;DNM1L;PSMD10;FBXO5;APC;LIMA1;H2AFY;CLASP2;CLU;NAV3
GO:0002065	columnar/cuboidal epithelial cell differentiation	11	2.56785	0.00370142	ESRP1;SAV1;KLF5;TYMS;TMEM231;CDK6;FGFR2;SPDEF;RHEB;FOXA1;AGR2
GO:2000241	regulation of reproductive process	13	2.34599	0.00371269	HORMAD1;TTK;CDC20;TRIP13;AURKA;SFRP1;FBXO5;FGFR2;CDC25C;ESR1;CITED2;AR;YTHDC2
GO:0051302	regulation of cell division	14	2.25462	0.00381132	CHMP4C;SFN;BTC;KIF23;PRC1;AURKA;AURKB;MYC;TGFA;FGFR2;KIF14;HTR2B;RAB11A;EFHC1
GO:0055123	digestive system development	13	2.32947	0.0039446	SAV1;KLF5;VANGL2;SFRP1;SOX10;TYMS;CXCL8;FGFR2;DCHS1;SPDEF;GLI3;XBP1;AGR2
GO:0034330	cell junction organization	21	1.8749	0.00437845	UGT8;KRT14;PKP2;PKP1;SFRP1;LAMB3;CDH3;GPM6B;DSG2;CBFB;LAMC2;PARD3;PVR;KRT5;APC;KDR;PDCD6IP;CLASP2;EPHA3;TNS1;TGFBR1
GO:1904029	regulation of cyclin-dependent protein kinase activity	10	2.65052	0.00441401	SFN;CDKN2A;CKS1B;CCNE1;CCNB2;CKS2;PSMD10;HERC5;CDC25C;APC
GO:0198738	cell-cell signaling by wnt	30	1.65946	0.00468134	SOSTDC1;FERMT1;TMEM64;MET;TLE1;VANGL2;SFRP1;CDH3;CCNE1;SOX10;CSNK1G1;CBFB;MAD2L2;ARL6;YAP1;FZD3;NDRG2;GID8;WWTR1;FGFR2;APC;ESR1;CSNK1G3;USP8;SHISA2;GLI3;TNRC6A;DAB2;IGFBP4;SFRP4
GO:0042303	molting cycle	11	2.47695	0.00487522	SOSTDC1;FERMT1;GAL;KRT14;SAV1;VANGL2;CDH3;NSDHL;FZD3;TMEM79;FGFR2
GO:0001655	urogenital system development	23	1.7952	0.00500236	SERPINB5;RDH10;PRKX;FOXC1;VANGL2;SFRP1;CENPF;MYC;YAP1;WWTR1;FGFR2;DCHS1;ESR1;AR;FBN1;TFAP2B;PECAM1;ANGPT2;KLHL3;GLI3;NPNT;FOXA1;TGFBR1
GO:0042770	signal transduction in response to DNA damage	12	2.33084	0.00547726	CHEK1;CDK1;SFN;GTSE1;AURKA;TFDP1;BRCC3;MAD2L2;PSMD10;PMAIP1;CDC25C;FOXM1
GO:0055081	anion homeostasis	7	3.23846	0.00551717	SLC34A2;ADORA1;TFAP2B;ENPP1;SLC12A2;SFRP4;XBP1
GO:0010498	proteasomal protein catabolic process	29	1.64344	0.00613066	LAMP3;CDK1;PBK;CDC20;SKP2;AURKA;AURKB;KLHL15;UBE2C;UBE2R2;UBQLN1;PSMB5;PELI1;PSMD10;FBXO45;FBXO5;UBE2S;FBXO22;TRIM2;ZNRF1;WWTR1;PMAIP1;KIF14;PSMB8;ECSCR;FBXL20;CLU;WWP1;DAB2
GO:0048863	stem cell differentiation	16	2.01545	0.00617966	SHC4;RDH10;FOXC1;SFRP1;SOX10;CBFB;YAP1;NRTN;FGFR2;ESR1;HTR2B;MSI2;OCIAD1;KITLG;N4BP2L2;FOXA1
GO:0031023	microtubule organizing center organization	12	2.27866	0.00654579	CHMP4C;CHEK1;CDK1;NDE1;NEK2;AURKA;SLC16A1;POC1A;HAUS8;CEP76;PDCD6IP;CLASP2
GO:0061641	CENP-A containing chromatin organization	5	4.10404	0.00670982	CENPN;CENPW;POLE3;OIP5;HJURP
GO:0048732	gland development	28	1.64161	0.00710968	ELF5;SERPINB5;SOSTDC1;FOXC1;AURKA;MET;SFRP1;IRF6;CCNB2;ORAI1;SOX10;CSN3;TYMS;TFCP2L1;LAMA1;FGFR2;TNFSF11;ESR1;CITED2;AR;RREB1;SRSF1;GLI3;SOCS2;FOXA1;TGFBR1;XBP1;TBX3
